# Supplementary material for: Investigation of the Impact of a Protein Source on the Purification of l‑Asparaginase Type II from Escherichia coli
Source: ACS Omega. 2025 Jun 13;10(27):29166–79. doi: 10.1021/acsomega.5c01816 (PMC12273519; doi:10.1021/acsomega.5c01816)
Supplement: Supplementary file 2 [file ao5c01816_si_002.xlsx]

## Sheet: summary
Supporting Information Investigation of the Impact of Protein Source on the Purification of l-Asparaginase Type II from Escherichia coli Anna Catharinna da Costa1,2#; Talita Stelling de Araujo1#; Anna Carolina Lomba Pereira1; Luis Ariel Espinosa Rodríguez3; Leonardo Dingo do Lago1; Camila Dias Leite da Silva1; Rafael Alves de Andrade1; Luís Maurício Trambaioli da Rocha e Lima2,4,5*; Fábio C. S. N…
			Total Spectral Count
#	Uniprot_ID	Protein_name	Leu	P1	P2	P3	S1	S2	S3	Subcellular location	pI	MW_kDa	GOCC	GOBP	GOMF	Function
1	A0A140N7Y9	L-asparaginase type II	3863	3811	2419	3626	3954	3808	3793	Peri	5.66	34.6		asparagine metabolic process [GO:0006528]	asparaginase activity [GO:0004067]
2	A0A140ND02	Extracellular solute-binding protein family 5 [558 aa]	361	6	9					Peri	5.75	58.4	ATP-binding cassette (ABC) transporter complex [GO:0043190];outer membrane-bounded periplasmic space [GO:0030288]	peptide transport [GO:0015833]	peptide transMembtransporter activity [GO:1904680]
3	A0A140N3X6	Extracellular solute-binding protein family 5 [535 aa]	307	20	4					Peri	5.74	57.4	ATP-binding cassette (ABC) transporter complex [GO:0043190];outer membrane-bounded periplasmic space [GO:0030288]	peptide transport [GO:0015833]	dipeptide transMembtransporter activity [GO:0071916];peptide transMembtransporter activity [GO:1904680]
4	A0A140N775	Malate dehydrogenase (EC 1.1.1.37)	263	43	30	17	2	2	5	Cyto	5.61	32.3	cytoplasm [GO:0005737]	malate metabolic process [GO:0006108];tricarboxylic acid cycle [GO:0006099]	L-malate dehydrogenase (NAD+) activity [GO:0030060]	Catalyzes the reversible oxidation of malate to oxaloacetate.
5	A0A140N831	beta-glucosidase (EC 3.2.1.21)	178	5						Unknown	5.69	81.5		glucan catabolic process [GO:0009251]	beta-glucosidase activity [GO:0008422]
6	A0A140N5I0	Peptidyl-prolyl cis-trans isomerase (EC 5.2.1.8)	173	11						Unknown	6.73	26.3		protein folding [GO:0006457]	peptidyl-prolyl cis-trans isomerase activity [GO:0003755]	PPIases accelerate the folding of proteins. It catalyzes the cis-trans isomerization of proline imidic peptide bonds in oligopeptides.
7	A0A140NFZ6	Transport-associated	142	13						Peri	5.42	18.2	outer membrane-bounded periplasmic space [GO:0030288]	response to osmotic stress [GO:0006970]
8	A0A140NFR6	Chaperone SurA (Peptidyl-prolyl cis-trans isomerase SurA) (PPIase SurA) (EC 5.2.1.8) (Rotamase SurA)	104							Peri	6.12	45.1	outer membrane-bounded periplasmic space [GO:0030288]	Gram-negative-bacterium-type cell outer Membassembly [GO:0043165];protein folding [GO:0006457];protein stabilization [GO:0050821]	peptide binding [GO:0042277];peptidyl-prolyl cis-trans isomerase activity [GO:0003755];unfolded protein binding [GO:0051082]	Chaperone involved in the correct folding and assembly of outer Membproteins. Recognizes specific patterns of aromatic residues and the orientation of their side chains, which are found more frequently in integral outer Membproteins. May act in both early periplasmic and late outer membrane-associated steps of protein maturation.
9	A0A140N8B3	Protease 3 (EC 3.4.24.55) (Pitrilysin) (Protease III) (Protease pi)	96							Unknown	5.65	105.1		proteolysis [GO:0006508]	metal ion binding [GO:0046872];metalloendopeptidase activity [GO:0004222]	Endopeptidase that degrades small peptides of less than 7 kDa, such as glucagon and insulin.
10	A0A140N991	Transaldolase (EC 2.2.1.2)	83	48	87					Cytos	5.89	35.7	cytosol [GO:0005829]	carbohydrate metabolic process [GO:0005975];pentose-phosphate shunt [GO:0006098]	transaldolase activity [GO:0004801]	Transaldolase is important for the balance of metabolites in the pentose-phosphate pathway.
11	A0A140NBS2	Endoribonuclease L-PSP	80	18	5	4			2	Cytos	5.36	13.6	cytosol [GO:0005829]		deaminase activity [GO:0019239]
12	A0A140N9Y8	Glucans biosynthesis protein D	77	4	3					Peri	5.62	59.4	outer membrane-bounded periplasmic space [GO:0030288]	beta-glucan biosynthetic process [GO:0051274]	carbohydrate binding [GO:0030246];catalytic activity [GO:0003824]	Probably involved in the control of the structural glucose backbone of osmoregulated periplasmic glucans (OPGs).
13	A0A140NFH4	Maltose operon periplasmic	68	3						Peri	5.92	29.4	periplasmic space [GO:0042597]	carbohydrate transport [GO:0008643]
14	A0A140NB56	Glucose-1-phosphatase (EC 3.1.3.10)	65	36	54	5	18	17	75	Peri	5.49	43.5	outer membrane-bounded periplasmic space [GO:0030288]	dephosphorylation [GO:0016311]	glucose-1-phosphatase activity [GO:0008877]
15	A0A140N943	Extracellular solute-binding protein family 3	61							Peri	5.86	31.1	Memb[GO:0016020];outer membrane-bounded periplasmic space [GO:0030288]	amino acid transport [GO:0006865]	ligand-gated monoatomic ion channel activity [GO:0015276]
16	A0A140N645	Ecotin	51	2						Peri	5.94	16.1	periplasmic space [GO:0042597]	negative regulation of peptidase activity [GO:0010466]	serine-type endopeptidase inhibitor activity [GO:0004867]	General inhibitor of pancreatic serine proteases inhibits chymotrypsin, trypsin, elastases, factor X, kallikrein as well as a variety of other proteases.
17	A0A140N4W8	sn-glycerol-3-phosphate-binding periplasmic protein UgpB	46							Peri	5.98	46.1	outer membrane-bounded periplasmic space [GO:0030288]	transMembtransport [GO:0055085]
18	A0A140N6Q3	Substrate-binding region of ABC-type glycine betaine transport system	40							Unknown	5.76	33.7	ATP-binding cassette (ABC) transporter complex [GO:0043190]		transMembtransporter activity [GO:0022857]
19	A0A140NEM4	Superoxide dismutase (EC 1.15.1.1)	37							Unknown	6.44	23.1			metal ion binding [GO:0046872];superoxide dismutase activity [GO:0004784]	Destroys radicals which are normally produced within the cells and which are toxic to biological systems. Destroys superoxide anion radicals which are normally produced within the cells and which are toxic to biological systems.
20	A0A140ND40	Class B acid phosphatase (EC 3.1.3.2)	34							Peri	5.94	23.5	outer membrane-bounded periplasmic space [GO:0030288]		acid phosphatase activity [GO:0003993];metal ion binding [GO:0046872]
21	A0A140NBU2	Peptidase M16 domain protein	31	4	24					Unknown	6.04	101.8		proteolysis [GO:0006508]	metal ion binding [GO:0046872];metalloendopeptidase activity [GO:0004222]
22	A0A140N4H6	Thiol:disulfide interchange protein	26							Peri	5.86	23.5	periplasmic space [GO:0042597]		disulfide oxidoreductase activity [GO:0015036]	Required for disulfide bond formation in some periplasmic proteins. Acts by transferring its disulfide bond to other proteins and is reduced in the process.
23	A0A140N6I6	Nickel ABC transporter, periplasmic nickel-binding protein	26							Peri	5.68	56.3	ATP-binding cassette (ABC) transporter complex [GO:0043190];outer membrane-bounded periplasmic space [GO:0030288]	nickel cation transport [GO:0015675];peptide transport [GO:0015833]	heme binding [GO:0020037];nickel cation binding [GO:0016151];peptide transMembtransporter activity [GO:1904680]
24	A0A140N9A6	Sulfurtransferase	24							Unknown	5.97	45.8			thiosulfate sulfurtransferase activity [GO:0004792]
25	A0A140NBF0	Superoxide dismutase (EC 1.15.1.1)	22	21	12	13	3		3	Unknown	5.58	21.3			metal ion binding [GO:0046872];superoxide dismutase activity [GO:0004784]	Destroys radicals which are normally produced within the cells and which are toxic to biological systems.Destroys superoxide anion radicals which are normally produced within the cells and which are toxic to biological systems.
26	A0A140N6B2	Oxidative stress defense protein	21	2	11					Unknown	5.6	24.5		DNA damage response [GO:0006974]
27	A0A140N783	Glyceraldehyde-3-phosphate dehydrogenase (EC 1.2.1.-)	21	1072	2842	967	547	569	999	Unknown	6.61	35.5		glucose metabolic process [GO:0006006]	glyceraldehyde-3-phosphate dehydrogenase (NAD+) (phosphorylating) activity [GO:0004365];NAD binding [GO:0051287];NADP binding [GO:0050661]	Catalyzes the oxidative phosphorylation of glyceraldehyde 3-phosphate (G3P) to 1,3-bisphosphoglycerate (BPG) using the cofactor NAD. The first reaction step involves the formation of a hemiacetal intermediate between G3P and a cysteine residue, and this hemiacetal intermediate is then oxidized to a thioester, with concomitant reduction of NAD to NADH. The reduced NADH is then exchanged with the s…
28	A0A140N8G7	Deferrochelatase (EC 1.11.1.-) (Peroxidase EfeB)	18	10	43	24				Cyto;Peri	6.09	43	cytosol [GO:0005829];periplasmic space [GO:0042597]	iron import into cell [GO:0033212]	ferrochelatase activity [GO:0004325];heme binding [GO:0020037];metal ion binding [GO:0046872];peroxidase activity [GO:0004601]	Involved in the recovery of exogenous heme iron. Extracts iron from heme while preserving the protoporphyrin ring intact.
29	A0A140NAW9	Adenylate kinase (AK) (EC 2.7.4.3) (ATP-AMP transphosphorylase) (ATP:AMP phosphotransferase) (Adenylate monophosphate kinase)	18	8	10	9			6	Cyto	5.55	23.6	cytosol [GO:0005829]	AMP salvage [GO:0044209];nucleoside diphosphate metabolic process [GO:0009132];phosphorylation [GO:0016310]	adenylate kinase activity [GO:0004017];ATP binding [GO:0005524];nucleoside diphosphate kinase activity [GO:0004550]	Catalyzes the reversible transfer of the terminal phosphate group between ATP and AMP. Plays an important role in cellular energy homeostasis and in adenine nucleotide metabolism.
30	A0A140NEH6	Periplasmic binding protein	18							Peri	5.41	31.5	outer membrane-bounded periplasmic space [GO:0030288]
31	A0A140NEZ4	Alkaline phosphatase (EC 3.1.3.1)	18							Peri	5.44	47	periplasmic space [GO:0042597]	dephosphorylation [GO:0016311]	alkaline phosphatase activity [GO:0004035];metal ion binding [GO:0046872]
32	A0A140N6S0	2-C-methyl-D-erythritol 2,4-cyclodiphosphate synthase (MECDP-synthase) (MECPP-synthase) (MECPS) (EC 4.6.1.12)	16		2					Unknown	6.04	16.9		isopentenyl diphosphate biosynthetic process, methylerythritol 4-phosphate pathway [GO:0019288];terpenoid biosynthetic process [GO:0016114]	2-C-methyl-D-erythritol 2,4-cyclodiphosphate synthase activity [GO:0008685];metal ion binding [GO:0046872]	Involved in the biosynthesis of isopentenyl diphosphate (IPP) and dimethylallyl diphosphate (DMAPP), two major building blocks of isoprenoid compounds. Catalyzes the conversion of 4-diphosphocytidyl-2-C-methyl-D-erythritol 2-phosphate (CDP-ME2P) to 2-C-methyl-D-erythritol 2,4-cyclodiphosphate (ME-CPP) with a corresponding release of cytidine 5-monophosphate (CMP).
33	A0A140NAP3	L-arabinose-binding periplasmic protein (ABP)	16							Peri	5.61	33.2	outer membrane-bounded periplasmic space [GO:0030288]	L-arabinose transMembtransport [GO:0042882]	carbohydrate binding [GO:0030246]
34	A0A140N9C2	Sulfate ABC transporter, periplasmic sulfate-binding protein	15							Peri	6.87	35.1	periplasmic space [GO:0042597]	sulfate transMembtransport [GO:1902358]	sulfur compound binding [GO:1901681]
35	A0A140NEY8	2',3'-cyclic-nucleotide 2'-phosphodiesterase	15		2		3	3		Peri	5.38	68.9	outer membrane-bounded periplasmic space [GO:0030288]	nucleotide catabolic process [GO:0009166]	2',3'-cyclic-nucleotide 2'-phosphodiesterase activity [GO:0008663];3'-nucleotidase activity [GO:0008254];metal ion binding [GO:0046872];nucleotide binding [GO:0000166]
36	A0A140N856	Cationic amino acid ABC transporter, periplasmic binding protein	14							Peri	5.17	26.2	outer membrane-bounded periplasmic space [GO:0030288]	amino acid transport [GO:0006865];nitrogen compound transport [GO:0071705]
37	A0A140N5D3	Glutathione S-transferase domain protein	13	7	9	3				Unknown	6.21	32.4			transferase activity [GO:0016740]
38	A0A140N633	Short-chain dehydrogenase/reductase SDR	13	5	5		2	2	4	Unknown	6.32	31.5			oxidoreductase activity, acting on CH-OH group of donors [GO:0016614]
39	A0A140NG49	Multicopper oxidase CueO (EC 1.16.3.4) (Copper efflux oxidase) (Cuprous oxidase)	13							Unknown	6.07	53.4			copper ion binding [GO:0005507];oxidoreductase activity [GO:0016491]
40	A0A140ND51	Thiamine-binding periplasmic protein	12							Peri	5.86	34.2	outer membrane-bounded periplasmic space [GO:0030288]	thiamine transport [GO:0015888];transMembtransport [GO:0055085]	thiamine binding [GO:0030975]
41	A0A140NF27	Regulatory protein AsnC	12							Unknown	6.29	16.9			sequence-specific DNA binding [GO:0043565]
42	A0A140N3Z1	Peptidase M16 domain protein	11							Unknown	5.47	53.1		proteolysis [GO:0006508]	metal ion binding [GO:0046872];metallopeptidase activity [GO:0008237]
43	A0A140N984	Extracellular solute-binding protein family 5	10							Peri	5.64	54.9	ATP-binding cassette (ABC) transporter complex [GO:0043190];outer membrane-bounded periplasmic space [GO:0030288]	dipeptide transport [GO:0042938];peptide transport [GO:0015833]	peptide transMembtransporter activity [GO:1904680]
44	A0A140NAD7	Peroxiredoxin (EC 1.11.1.15)	9							Unknown	5.57	15.1		response to oxidative stress [GO:0006979]	peroxidase activity [GO:0004601]
45	A0A140NEX7	Periplasmic binding protein/LacI transcriptional regulator	8							Peri	5.77	32.1	outer membrane-bounded periplasmic space [GO:0030288]		carbohydrate binding [GO:0030246]
46	A0A140N6J2	Extracellular solute-binding protein family 1	7							Peri	5.56	40.6	outer membrane-bounded periplasmic space [GO:0030288]
47	A0A140NHP9	Periplasmic binding protein/LacI transcriptional regulator	7		14				3	Peri	5.99	28.5	outer membrane-bounded periplasmic space [GO:0030288]		carbohydrate binding [GO:0030246]
48	A0A140NBL4	Outer Membprotein assembly factor BamA	6							Cell out memb;Memb	4.87	88.4	Bam protein complex [GO:1990063]	Gram-negative-bacterium-type cell outer Membassembly [GO:0043165];protein insertion into Memb[GO:0051205]		Part of the outer Membprotein assembly complex, which is involved in assembly and insertion of beta-barrel proteins into the outer membrane. Constitutes, with BamD, the core component of the assembly machinery.
49	A0A140NE03	Phosphoglycerol transferase I (EC 2.7.8.20) (Phosphatidylglycerol--membrane-oligosaccharide glycerophosphotransferase)	6							Cell inner memb	6.1	85.5	plasma Memb[GO:0005886]	glucan biosynthetic process [GO:0009250]	phosphatidylglycerol-membrane-oligosaccharide glycerophosphotransferase activity [GO:0008960]	Transfers a phosphoglycerol residue from phosphatidylglycerol to the membrane-bound nascent glucan backbones.
50	A0A140NC34	Glutathione-binding protein GsiB	5							Peri	7.17	53.9	ATP-binding cassette (ABC) transporter complex [GO:0043190];outer membrane-bounded periplasmic space [GO:0030288]	dipeptide transport [GO:0042938];peptide transport [GO:0015833]	peptide transMembtransporter activity [GO:1904680]	Part of the ABC transporter complex GsiABCD involved in glutathione import. Binds glutathione.
51	A0A140NCI2	YdgH/BhsA/McbA-like domain-containing protein	5							Unknown	5.07	7.7
52	A0A140NBG1	Superoxide dismutase [Cu-Zn] (EC 1.15.1.1)	5							Peri	5.58	15.7	periplasmic space [GO:0042597]		copper ion binding [GO:0005507];superoxide dismutase activity [GO:0004784]	Destroys radicals which are normally produced within the cells and which are toxic to biological systems.
53	A0A140N7T0	Luciferase-like monooxygenase	4							Cyto	6.1	37.2	cytosol [GO:0005829]		monooxygenase activity [GO:0004497];oxidoreductase activity, acting on paired donors, with incorporation or reduction of molecular oxygen [GO:0016705]
54	A0A140N825	5-carboxymethyl-2-hydroxymuconate Delta-isomerase (EC 5.3.3.10)	4		3					Unknown	5.88	23.7			5-carboxymethyl-2-hydroxymuconate delta-isomerase activity [GO:0008704];acetylpyruvate hydrolase activity [GO:0018773];metal ion binding [GO:0046872]
55	A0A140N9R8	Thiol:disulfide interchange protein	4							Peri	7.01	26.3	periplasmic space [GO:0042597]		isomerase activity [GO:0016853]	Required for disulfide bond formation in some periplasmic proteins. Acts by transferring its disulfide bond to other proteins and is reduced in the process.
56	A0A140NBN5	3-hydroxydecanoyl-[acyl-carrier-protein] dehydratase (EC 4.2.1.59) (3-hydroxyacyl-[acyl-carrier-protein] dehydratase FabA) (Beta-hydroxydecanoyl thioester dehydrase) (Trans-2-decenoyl-[acyl-carrier-protein] isomerase) (EC 5.3.3.14)	4							Cyto	6.13	19	cytoplasm [GO:0005737]	unsaturated fatty acid biosynthetic process [GO:0006636]	(3R)-hydroxyacyl-[acyl-carrier-protein] dehydratase activity [GO:0019171];trans-2-decenoyl-acyl-carrier-protein isomerase activity [GO:0034017]	Necessary for the introduction of cis unsaturation into fatty acids. Catalyzes the dehydration of (3R)-3-hydroxydecanoyl-ACP to E-(2)-decenoyl-ACP and then its isomerization to Z-(3)-decenoyl-ACP. Can catalyze the dehydratase reaction for beta-hydroxyacyl-ACPs with saturated chain lengths up to 160, being most active on intermediate chain length.
57	A0A140N498	Malate synthase G (EC 2.3.3.9)	3	4	13	2	2	2	7	Cyto	5.79	80.5	cytosol [GO:0005829]	glyoxylate catabolic process [GO:0009436];glyoxylate cycle [GO:0006097];tricarboxylic acid cycle [GO:0006099]	magnesium ion binding [GO:0000287];malate synthase activity [GO:0004474]	Involved in the glycolate utilization. Catalyzes the condensation and subsequent hydrolysis of acetyl-coenzyme A (acetyl-CoA) and glyoxylate to form malate and CoA.
58	A0A140N4H5	Autonomous glycyl radical cofactor	3							Cyto	5.09	14.3	cytosol [GO:0005829]		formate C-acetyltransferase activity [GO:0008861]	Acts as a radical domain for damaged PFL and possibly other radical proteins.
59	A0A140NAU7	Ribosome-recycling factor (RRF) (Ribosome-releasing factor)	3							Cyto	6.44	20.6	cytosol [GO:0005829]	cytoplasmic translational termination [GO:0002184]	ribosomal large subunit binding [GO:0043023]	Responsible for the release of ribosomes from messenger RNA at the termination of protein biosynthesis. May increase the efficiency of translation by recycling ribosomes from one round of translation to another.
60	A0A140ND23	3-oxoacyl-[acyl-carrier-protein] reductase (EC 1.1.1.100)	3	7	2					Unknown	6.17	25.5		fatty acid biosynthetic process [GO:0006633]	3-oxoacyl-[acyl-carrier-protein] reductase (NADPH) activity [GO:0004316];NAD binding [GO:0051287]	Catalyzes the NADPH-dependent reduction of beta-ketoacyl-ACP substrates to beta-hydroxyacyl-ACP products, the first reductive step in the elongation cycle of fatty acid biosynthesis.
61	A0A140SS92	Sulfate-binding protein	3							Peri	6.38	34.7	periplasmic space [GO:0042597]	sulfate transMembtransport [GO:1902358]	sulfur compound binding [GO:1901681]	This protein specifically binds sulfate and is involved in its transMembtransport.
62	A0A140SSB0	Uridine phosphorylase (EC 2.4.2.3)	3							Cyto	5.98	27.3	cytosol [GO:0005829]	nucleoside catabolic process [GO:0009164];nucleotide catabolic process [GO:0009166];UMP salvage [GO:0044206]	deoxyuridine phosphorylase activity [GO:0047847];uridine phosphorylase activity [GO:0004850]	Catalyzes the reversible phosphorylytic cleavage of uridine to uracil and ribose-1-phosphate.
63	A0A140N7X0	Arabinose 5-phosphate isomerase (API) (EC 5.3.1.13)	3							Unknown	6.22	35.2		lipopolysaccharide biosynthetic process [GO:0009103]	arabinose-5-phosphate isomerase activity [GO:0019146];carbohydrate derivative binding [GO:0097367];metal ion binding [GO:0046872]
64	A0A140N457	Guanylate kinase (EC 2.7.4.8) (GMP kinase)	2	8	2					Cyto	6.06	23.6	cytosol [GO:0005829]	phosphorylation [GO:0016310]	ATP binding [GO:0005524];guanylate kinase activity [GO:0004385]	Essential for recycling GMP and indirectly, cGMP.
65	A0A140N5U8	Cationic amino acid ABC transporter, periplasmic binding protein	2							Peri	5.19	25.8	outer membrane-bounded periplasmic space [GO:0030288]	amino acid transport [GO:0006865];nitrogen compound transport [GO:0071705]
66	A0A140N660	UPF0352 protein YejL	2		2					Unknown	5.5	8.3
67	A0A140N8D9	NADPH-dependent 7-cyano-7-deazaguanine reductase (EC 1.7.1.13) (7-cyano-7-carbaguanine reductase) (NADPH-dependent nitrile oxidoreductase) (PreQ(0) reductase)	2		2					Cyto	5.73	32.6	cytoplasm [GO:0005737]	queuosine biosynthetic process [GO:0008616];tRNA modification [GO:0006400]	preQ1 synthase activity [GO:0033739]	Catalyzes the NADPH-dependent reduction of 7-cyano-7-deazaguanine (preQ0) to 7-aminomethyl-7-deazaguanine (preQ1).
68	A0A140NAP6	Two component transcriptional regulator, LuxR family	2							Unknown	5.73	23.9		phosphorelay signal transduction system [GO:0000160];regulation of DNA-templated transcription [GO:0006355]	DNA binding [GO:0003677]
69	A0A140NFU2	Cell-envelope stress modulator CpxP	2							Peri	5.97	16.9	outer membrane-bounded periplasmic space [GO:0030288]		unfolded protein binding [GO:0051082]
70	A0A140N7P2	Multidrug resistance protein MdtA (Multidrug transporter MdtA)	2							Cell inn memb	8.6	44.5	efflux pump complex [GO:1990281];plasma Memb[GO:0005886]		efflux transMembtransporter activity [GO:0015562]	The MdtABC tripartite complex confers resistance against novobiocin and deoxycholate.
71	A0A140N902	Protein/nucleic acid deglycase HchA (EC 3.1.2.-) (EC 3.5.1.124) (Maillard deglycase)	2							Cyto	5.63	31.2	cytoplasm [GO:0005737]	DNA repair [GO:0006281];methylglyoxal catabolic process to D-lactate via S-lactoyl-glutathione [GO:0019243];protein repair [GO:0030091]	glyoxalase III activity [GO:0019172];protein deglycase activity [GO:0036524];thiolester hydrolase activity [GO:0016790];zinc ion binding [GO:0008270]	Protein and nucleotide deglycase that catalyzes the deglycation of the Maillard adducts formed between amino groups of proteins or nucleotides and reactive carbonyl groups of glyoxals. Thus, functions as a protein deglycase that repairs methylglyoxal- and glyoxal-glycated proteins, and releases repaired proteins and lactate or glycolate, respectively. Deglycates cysteine, arginine and lysine resi…
72	A0A140NBZ6	Extracellular solute-binding protein family 1	2							Peri	6.27	40	outer membrane-bounded periplasmic space [GO:0030288]	polyamine transport [GO:0015846]	polyamine binding [GO:0019808]
73	A0A140N9H1	Beta-barrel assembly-enhancing protease (EC 3.4.-.-)	2							Peri	6.23	51	Memb[GO:0016020];periplasmic space [GO:0042597]	chaperone-mediated protein folding [GO:0061077];proteolysis involved in protein catabolic process [GO:0051603]	metalloendopeptidase activity [GO:0004222];zinc ion binding [GO:0008270]	Functions as both a chaperone and a metalloprotease. Maintains the integrity of the outer Membby promoting either the assembly or the elimination of outer Membproteins, depending on their folding state.
74	C5W865	Sulfite reductase [NADPH] hemoprotein beta-component (SiR-HP) (SiRHP) (EC 1.8.1.2)		9	22					Unknown	7.28	64	sulfite reductase complex (NADPH) [GO:0009337]	cysteine biosynthetic process [GO:0019344];hydrogen sulfide biosynthetic process [GO:0070814];sulfate assimilation [GO:0000103]	4 iron, 4 sulfur cluster binding [GO:0051539];heme binding [GO:0020037];metal ion binding [GO:0046872];NADP binding [GO:0050661];sulfite reductase (ferredoxin) activity [GO:0050311];sulfite reductase (NADPH) activity [GO:0004783]	Component of the sulfite reductase complex that catalyzes the 6-electron reduction of sulfite to sulfide. This is one of several activities required for the biosynthesis of L-cysteine from sulfate.
75	C5W8B2	Ribosomal RNA large subunit methyltransferase M (EC 2.1.1.186) (23S rRNA (cytidine2498-2'-O)-methyltransferase) (23S rRNA 2'-O-ribose methyltransferase RlmM)		2	16	3				Cyto	7.04	41.9	cytoplasm [GO:0005737]	methylation [GO:0032259];rRNA processing [GO:0006364]	S-adenosylmethionine-dependent methyltransferase activity [GO:0008757]	Catalyzes the 2'-O-methylation at nucleotide C2498 in 23S rRNA.
76	C6ECL5	Periplasmic chaperone Spy (Spheroplast protein Y)		9	32	18				Peri	9.45	15.9	outer membrane-bounded periplasmic space [GO:0030288]		unfolded protein binding [GO:0051082]	An ATP-independent periplasmic chaperone, decreases protein aggregation and helps protein refolding. Binds substrate over a large region.
77	A0A140N2F9	Oxidoreductase domain protein		23	67	20	7	7	3	Unknown	6.07	38.8			nucleotide binding [GO:0000166]
78	A0A140N2T1	Large ribosomal subunit protein uL6		8	11	14				Cyto	9.71	18.9	cytosolic large ribosomal subunit [GO:0022625]	cytoplasmic translation [GO:0002181]	rRNA binding [GO:0019843];structural constituent of ribosome [GO:0003735]	This protein binds to the 23S rRNA, and is important in its secondary structure. It is located near the subunit interface in the base of the L7/L12 stalk, and near the tRNA binding site of the peptidyltransferase center.
79	A0A140N2V7	Extracellular solute-binding protein family 3		7	213	17	5	3		Peri	5.02	34.6	outer membrane-bounded periplasmic space [GO:0030288]	amino acid transport [GO:0006865]
80	A0A140N3G7	Large ribosomal subunit protein uL3		17	14	10				Cyto	9.9	22.2	cytosolic large ribosomal subunit [GO:0022625]	translation [GO:0006412]	rRNA binding [GO:0019843];structural constituent of ribosome [GO:0003735]	One of the primary rRNA binding proteins, it binds directly near the 3'-end of the 23S rRNA, where it nucleates assembly of the 50S subunit.
81	A0A140N3I5	2,5-didehydrogluconate reductase (EC 1.1.1.274)		10	22					Unknown	6	31.1		L-ascorbic acid biosynthetic process [GO:0019853]	2,5-didehydrogluconate reductase activity [GO:0050580]
82	A0A140N3P1	Pyridoxal phosphate homeostasis protein (PLP homeostasis protein)		15	17	14				Unknown	6.09	25.8			pyridoxal phosphate binding [GO:0030170]	Pyridoxal 5'-phosphate (PLP)-binding protein, which is involved in PLP homeostasis.
83	A0A140N3T4	Translation initiation factor IF-2		7	30	18				Cyto	5.8	97.3	cytoplasm [GO:0005737]		GTP binding [GO:0005525];GTPase activity [GO:0003924];guanosine tetraphosphate binding [GO:0097216];translation initiation factor activity [GO:0003743]	One of the essential components for the initiation of protein synthesis. Protects formylmethionyl-tRNA from spontaneous hydrolysis and promotes its binding to the 30S ribosomal subunits. Also involved in the hydrolysis of GTP during the formation of the 70S ribosomal complex.
84	A0A140N4A1	Mannitol-1-phosphate 5-dehydrogenase (EC 1.1.1.17)		18	115	40	9	5		Cyto	5.36	41.1	cytosol [GO:0005829]	mannitol catabolic process [GO:0019592]	mannitol-1-phosphate 5-dehydrogenase activity [GO:0008926]
85	A0A140N4F6	Ribose-5-phosphate isomerase A (EC 5.3.1.6) (Phosphoriboisomerase A) (PRI)		14	58	17	6	4		Cyto	5.2	22.9	cytosol [GO:0005829]	D-ribose metabolic process [GO:0006014];pentose-phosphate shunt, non-oxidative branch [GO:0009052]	ribose-5-phosphate isomerase activity [GO:0004751]	Catalyzes the reversible conversion of ribose-5-phosphate to ribulose 5-phosphate.
86	A0A140N4G1	Purine nucleoside phosphorylase		5	16	5				Unknown	6.22	26.3			2'-deoxyadenosine deaminase activity [GO:0046936];adenosine deaminase activity [GO:0004000];copper ion binding [GO:0005507];S-methyl-5-thioadenosine phosphorylase activity [GO:0017061]
87	A0A140N4K7	D-xylose ABC transporter, periplasmic substrate-binding protein		5	68	18				Peri	5.1	33.3	outer membrane-bounded periplasmic space [GO:0030288]	D-xylose transMembtransport [GO:0015753]	monosaccharide binding [GO:0048029]
88	A0A140N4M5	Inositol-1-monophosphatase (EC 3.1.3.25)		14	8					Unknown	6.45	29.2		inositol metabolic process [GO:0006020];phosphatidylinositol phosphate biosynthetic process [GO:0046854];signal transduction [GO:0007165];transcription antitermination [GO:0031564]	inositol monophosphate 1-phosphatase activity [GO:0008934];inositol monophosphate 3-phosphatase activity [GO:0052832];inositol monophosphate 4-phosphatase activity [GO:0052833];metal ion binding [GO:0046872]
89	A0A140N4V0	PTS IIA-like nitrogen-regulatory protein PtsN		6	27	12				Unknown	5.57	18		phosphoenolpyruvate-dependent sugar phosphotransferase system [GO:0009401];regulation of monoatomic ion transMembtransporter activity [GO:0032412]	protein kinase activator activity [GO:0030295];protein-N(PI)-phosphohistidine-sugar phosphotransferase activity [GO:0008982]
90	A0A140N510	Phosphoenolpyruvate carboxykinase (ATP) (PCK) (PEP carboxykinase) (PEPCK) (EC 4.1.1.49)		313	1027	273	56	34	40	Cyto	5.46	59.6	cytosol [GO:0005829]	gluconeogenesis [GO:0006094];phosphorylation [GO:0016310]	ATP binding [GO:0005524];kinase activity [GO:0016301];metal ion binding [GO:0046872];phosphoenolpyruvate carboxykinase (ATP) activity [GO:0004612]	Involved in the gluconeogenesis. Catalyzes the conversion of oxaloacetate (OAA) to phosphoenolpyruvate (PEP) through direct phosphoryl transfer between the nucleoside triphosphate and OAA.
91	A0A140N5L7	Large ribosomal subunit protein uL24		10	5	14				Cyto	10.21	11.3	cytosol [GO:0005829];ribonucleoprotein complex [GO:1990904];ribosome [GO:0005840]	translation [GO:0006412]	rRNA binding [GO:0019843];structural constituent of ribosome [GO:0003735]	One of the proteins that surrounds the polypeptide exit tunnel on the outside of the subunit. One of two assembly initiator proteins, it binds directly to the 5'-end of the 23S rRNA, where it nucleates assembly of the 50S subunit.
92	A0A140N5R4	Quinone oxidoreductase, YhdH/YhfP family		7	20					Unknown	5.63	34.7			acryloyl-CoA reductase (NADPH) activity [GO:0043957]
93	A0A140N5T6	Erythronate-4-phosphate dehydrogenase (EC 1.1.1.290)		52	73	13				Cyto	6.23	41.4	cytosol [GO:0005829]	'de novo' pyridoxal 5'-phosphate biosynthetic process [GO:0036001];pyridoxine biosynthetic process [GO:0008615]	4-phosphoerythronate dehydrogenase activity [GO:0033711];NAD binding [GO:0051287];protein dimerization activity [GO:0046983]	Catalyzes the oxidation of erythronate-4-phosphate to 3-hydroxy-2-oxo-4-phosphonooxybutanoate.
94	A0A140N5V8	Phosphomannomutase (EC 5.4.2.8)		13	35	35				Unknown	5.5	50.2		carbohydrate metabolic process [GO:0005975]	magnesium ion binding [GO:0000287];phosphomannomutase activity [GO:0004615]
95	A0A140N5Y7	Ribosome-binding factor A		2	3					Cyto	5.91	15.2	cytosol [GO:0005829]	maturation of SSU-rRNA [GO:0030490]	ribosomal small subunit binding [GO:0043024]	One of several proteins that assist in the late maturation steps of the functional core of the 30S ribosomal subunit. Associates with free 30S ribosomal subunits (but not with 30S subunits that are part of 70S ribosomes or polysomes). Required for efficient processing of 16S rRNA. May interact with the 5'-terminal helix region of 16S rRNA.
96	A0A140N640	2,3-bisphosphoglycerate-independent phosphoglycerate mutase (BPG-independent PGAM) (Phosphoglyceromutase) (iPGM) (EC 5.4.2.12)		33	99	69	30	28	17	Cyto	5.17	56.1	cytosol [GO:0005829]	glucose catabolic process [GO:0006007];glycolytic process [GO:0006096]	2,3-bisphosphoglycerate-independent phosphoglycerate mutase activity [GO:0046537];manganese ion binding [GO:0030145]	Catalyzes the interconversion of 2-phosphoglycerate and 3-phosphoglycerate.
97	A0A140N644	Glutamate--cysteine ligase (EC 6.3.2.2) (Gamma-ECS) (GCS) (Gamma-glutamylcysteine synthetase)		10	47	35	5	5		Cyto	5.27	58.3	cytosol [GO:0005829]	glutathione biosynthetic process [GO:0006750]	ATP binding [GO:0005524];glutamate-cysteine ligase activity [GO:0004357];metal ion binding [GO:0046872]
98	A0A140N6J8	UTP--glucose-1-phosphate uridylyltransferase (EC 2.7.7.9) (Alpha-D-glucosyl-1-phosphate uridylyltransferase) (UDP-glucose pyrophosphorylase) (Uridine diphosphoglucose pyrophosphorylase)		4	13					Unknown	5.72	32.8		lipopolysaccharide biosynthetic process [GO:0009103];UDP-glucose metabolic process [GO:0006011]	enzyme regulator activity [GO:0030234];UTP:glucose-1-phosphate uridylyltransferase activity [GO:0003983]
99	A0A140N6M3	Gluconokinase (EC 2.7.1.12)		11	29	26	3			Cyto	6.2	18	cytoplasm [GO:0005737]	D-gluconate catabolic process [GO:0046177];phosphorylation [GO:0016310]	ATP binding [GO:0005524];gluconokinase activity [GO:0046316]
100	A0A140N6T1	N-acetylmuramic acid 6-phosphate etherase (MurNAc-6-P etherase) (EC 4.2.1.126) (N-acetylmuramic acid 6-phosphate hydrolase) (N-acetylmuramic acid 6-phosphate lyase)		2	4					Unknown	5.69	31.2		1,6-anhydro-N-acetyl-beta-muramic acid catabolic process [GO:0097175];amino sugar catabolic process [GO:0046348];N-acetylmuramic acid catabolic process [GO:0097173];peptidoglycan turnover [GO:0009254];phosphorylation [GO:0016310]	carbohydrate derivative binding [GO:0097367];carbon-oxygen lyase activity [GO:0016835];ether hydrolase activity [GO:0016803];kinase activity [GO:0016301]	Specifically catalyzes the cleavage of the D-lactyl ether substituent of MurNAc 6-phosphate, producing GlcNAc 6-phosphate and D-lactate. Together with AnmK, is also required for the utilization of anhydro-N-acetylmuramic acid (anhMurNAc) either imported from the medium or derived from its own cell wall murein, and thus plays a role in cell wall recycling.
101	A0A140N6T7	Large ribosomal subunit protein bL19		12	8	9				Cyto	10.62	13.1	cytosolic large ribosomal subunit [GO:0022625]	translation [GO:0006412]	structural constituent of ribosome [GO:0003735]	This protein is located at the 30S-50S ribosomal subunit interface and may play a role in the structure and function of the aminoacyl-tRNA binding site.
102	A0A140N6V3	NADH:flavin oxidoreductase/NADH oxidase		23	38	9			2	Cyto	5.8	39.5	cytosol [GO:0005829]		FMN binding [GO:0010181];oxidoreductase activity [GO:0016491]
103	A0A140N6Z1	mannose-6-phosphate isomerase (EC 5.3.1.8) (Phosphohexomutase) (Phosphomannose isomerase)		3	9					Cyto	5.28	42.8	cytosol [GO:0005829]	carbohydrate metabolic process [GO:0005975];GDP-mannose biosynthetic process [GO:0009298]	mannose-6-phosphate isomerase activity [GO:0004476];zinc ion binding [GO:0008270]
104	A0A140N6Z6	Small ribosomal subunit protein uS17		2		3				Cyto	9.64	9.7	cytosolic small ribosomal subunit [GO:0022627]	translation [GO:0006412]	rRNA binding [GO:0019843];structural constituent of ribosome [GO:0003735]	One of the primary rRNA binding proteins, it binds specifically to the 5'-end of 16S ribosomal RNA.
105	A0A140N711	Large ribosomal subunit protein uL15		3	3	5				Cyto	11.18	15	large ribosomal subunit [GO:0015934]	translation [GO:0006412]	rRNA binding [GO:0019843];structural constituent of ribosome [GO:0003735]	Binds to the 23S rRNA.
106	A0A140N752	Biotin carboxyl carrier protein of acetyl-CoA carboxylase		8	6	2				Unknown	4.62	16.7	acetyl-CoA carboxylase complex [GO:0009317]	fatty acid biosynthetic process [GO:0006633]	acetyl-CoA carboxylase activity [GO:0003989]	This protein is a component of the acetyl coenzyme A carboxylase complex;first, biotin carboxylase catalyzes the carboxylation of the carrier protein and then the transcarboxylase transfers the carboxyl group to form malonyl-CoA.
107	A0A140N753	Alpha-1,4 glucan phosphorylase (EC 2.4.1.1)		87	77	33	2	2		Cyto	6.94	90.5	cytoplasm [GO:0005737]	glycogen catabolic process [GO:0005980]	glycogen phosphorylase activity [GO:0008184];linear malto-oligosaccharide phosphorylase activity [GO:0102250];pyridoxal phosphate binding [GO:0030170];SHG alpha-glucan phosphorylase activity [GO:0102499]	Allosteric enzyme that catalyzes the rate-limiting step in glycogen catabolism, the phosphorolytic cleavage of glycogen to produce glucose-1-phosphate, and plays a central role in maintaining cellular and organismal glucose homeostasis.Phosphorylase is an important allosteric enzyme in carbohydrate metabolism. Enzymes from different sources differ in their regulatory mechanisms and in their natur…
108	A0A140N782	Sulfatase		51	188	32	8	2	11	Unknown	5.45	59.9			arylsulfatase activity [GO:0004065]
109	A0A140N7A5	Nucleoside diphosphate kinase (NDK) (NDP kinase) (EC 2.7.4.6) (Nucleoside-2-P kinase)		15	19	14				Cyto	5.54	15.5	cytoplasm [GO:0005737]	CTP biosynthetic process [GO:0006241];GTP biosynthetic process [GO:0006183];phosphorylation [GO:0016310];UTP biosynthetic process [GO:0006228]	ATP binding [GO:0005524];metal ion binding [GO:0046872];nucleoside diphosphate kinase activity [GO:0004550]	Major role in the synthesis of nucleoside triphosphates other than ATP. The ATP gamma phosphate is transferred to the NDP beta phosphate via a ping-pong mechanism, using a phosphorylated active-site intermediate.
110	A0A140N7B9	Exodeoxyribonuclease III		21	111	57	3		3	Unknown	5.8	31.3		DNA repair [GO:0006281]	DNA binding [GO:0003677];double-stranded DNA 3'-5' DNA exonuclease activity [GO:0008311];endonuclease activity [GO:0004519];metal ion binding [GO:0046872]
111	A0A140N7C1	Tryptophan--tRNA ligase (EC 6.1.1.2) (Tryptophanyl-tRNA synthetase) (TrpRS)		3	27	10				Cyto	6.27	37.4	cytosol [GO:0005829]	tryptophanyl-tRNA aminoacylation [GO:0006436]	ATP binding [GO:0005524];tryptophan-tRNA ligase activity [GO:0004830]	Catalyzes the attachment of tryptophan to tRNA(Trp).
112	A0A140N7C7	Elongation factor G (EF-G)		4	14	2				Cyto	5.24	77.6	cytosol [GO:0005829]	ribosome disassembly [GO:0032790]	GTP binding [GO:0005525];GTPase activity [GO:0003924];guanosine tetraphosphate binding [GO:0097216];translation elongation factor activity [GO:0003746]	Catalyzes the GTP-dependent ribosomal translocation step during translation elongation. During this step, the ribosome changes from the pre-translocational (PRE) to the post-translocational (POST) state as the newly formed A-site-bound peptidyl-tRNA and P-site-bound deacylated tRNA move to the P and E sites, respectively. Catalyzes the coordinated movement of the two tRNA molecules, the mRNA and …
113	A0A140N7I1	Threonylcarbamoyl-AMP synthase (TC-AMP synthase) (EC 2.7.7.87) (L-threonylcarbamoyladenylate synthase) (t(6)A37 threonylcarbamoyladenosine biosynthesis protein TsaC) (tRNA threonylcarbamoyladenosine biosynthesis protein TsaC)		5	7	2				Cyto	4.94	20.8	cytoplasm [GO:0005737]	regulation of translational fidelity [GO:0006450];tRNA threonylcarbamoyladenosine modification [GO:0002949]	ATP binding [GO:0005524];double-stranded RNA binding [GO:0003725];L-threonylcarbamoyladenylate synthase [GO:0061710];tRNA binding [GO:0000049]	Required for the formation of a threonylcarbamoyl group on adenosine at position 37 (t(6)A37) in tRNAs that read codons beginning with adenine. Catalyzes the conversion of L-threonine, HCO(3)(-)/CO(2) and ATP to give threonylcarbamoyl-AMP (TC-AMP) as the acyladenylate intermediate, with the release of diphosphate.
114	A0A140N7J9	Biotin carboxylase (EC 6.3.4.14) (Acetyl-coenzyme A carboxylase biotin carboxylase subunit A)		7	3					Unknown	6.65	49.3		fatty acid biosynthetic process [GO:0006633];malonyl-CoA biosynthetic process [GO:2001295]	acetyl-CoA carboxylase activity [GO:0003989];ATP binding [GO:0005524];biotin carboxylase activity [GO:0004075];metal ion binding [GO:0046872]	This protein is a component of the acetyl coenzyme A carboxylase complex;first, biotin carboxylase catalyzes the carboxylation of the carrier protein and then the transcarboxylase transfers the carboxyl group to form malonyl-CoA.
115	A0A140N7N1	Glutathione S-transferase domain protein		2	29	11				Unknown	5.85	22.9			transferase activity [GO:0016740]
116	A0A140N7N6	FAD-binding 9 siderophore-interacting domain protein		6	17					Unknown	5.53	28.9		cellular response to iron ion starvation [GO:0010106];iron import into cell [GO:0033212];siderophore transport [GO:0015891]	FAD binding [GO:0071949];ferric-chelate reductase (NADPH) activity [GO:0052851]
117	A0A140N7R7	Serine protease (EC 3.4.21.-)		2	8	4				Unknown	5.6	27.1		proteolysis [GO:0006508]	serine-type endopeptidase activity [GO:0004252]
118	A0A140N7U3	YCII-related		3	9	2				Unknown	5.19	10.6
119	A0A140N846	Large ribosomal subunit protein bL25		4	3	4				Cyto	9.6	10.7	cytosolic large ribosomal subunit [GO:0022625]	translation [GO:0006412]	5S rRNA binding [GO:0008097];structural constituent of ribosome [GO:0003735]	This is one of the proteins that binds to the 5S RNA in the ribosome where it forms part of the central protuberance.
120	A0A140N870	Alcohol dehydrogenase GroES domain protein		4	36	5				Unknown	5.94	37.4			oxidoreductase activity, acting on the CH-OH group of donors, NAD or NADP as acceptor [GO:0016616];zinc ion binding [GO:0008270]
121	A0A140N896	Pseudouridine synthase (EC 5.4.99.-)		4						Unknown	9.85	36		enzyme-directed rRNA pseudouridine synthesis [GO:0000455]	23S rRNA pseudouridine(955/2504/2580) synthase activity [GO:0160141];RNA binding [GO:0003723]	Responsible for synthesis of pseudouridine from uracil at positions 955, 2504 and 2580 in 23S ribosomal RNA.
122	A0A140N8K8	Sua5/YciO/YrdC/YwlC family protein		12	15	15				Unknown	5.97	23.2			double-stranded RNA binding [GO:0003725]
123	A0A140N8N0	S-ribosylhomocysteine lyase (EC 4.4.1.21) (AI-2 synthesis protein) (Autoinducer-2 production protein LuxS)		3	17	7	4	7		Unknown	5.18	19.4		quorum sensing [GO:0009372]	iron ion binding [GO:0005506];S-ribosylhomocysteine lyase activity [GO:0043768]	Involved in the synthesis of autoinducer 2 (AI-2) which is secreted by bacteria and is used to communicate both the cell density and the metabolic potential of the environment. The regulation of gene expression in response to changes in cell density is called quorum sensing. Catalyzes the transformation of S-ribosylhomocysteine (RHC) to homocysteine (HC) and 4,5-dihydroxy-2,3-pentadione (DPD).
124	A0A140N8Z2	N-acetylmuramoyl-L-alanine amidase (EC 3.5.1.28)		8	13	13				Peri	9.59	45.6	outer membrane-bounded periplasmic space [GO:0030288]	peptidoglycan catabolic process [GO:0009253]	N-acetylmuramoyl-L-alanine amidase activity [GO:0008745]
125	A0A140N948	Translation initiation inhibitor		11	22	5				Unknown	4.96	12.6
126	A0A140N958	Neutral zinc metallopeptidase		2	5	2				Memb	5.58	31.5	Memb[GO:0016020]
127	A0A140N998	Ribonuclease 3 (EC 3.1.26.3) (Ribonuclease III) (RNase III)		4						Cyto	6.4	25.6	cytoplasm [GO:0005737]	mRNA processing [GO:0006397];regulation of gene expression [GO:0010468];rRNA processing [GO:0006364];tRNA processing [GO:0008033]	double-stranded RNA binding [GO:0003725];metal ion binding [GO:0046872];ribonuclease III activity [GO:0004525];rRNA binding [GO:0019843]	Digests double-stranded RNA. Involved in the processing of primary rRNA transcript to yield the immediate precursors to the large and small rRNAs (23S and 16S). Processes some mRNAs, and tRNAs when they are encoded in the rRNA operon. Processes pre-crRNA and tracrRNA of type II CRISPR loci if present in the organism.
128	A0A140N9A7	Translational regulator CsrA (Carbon storage regulator)		10	19	17	3	4		Cyto	8.16	6.9	cytosol [GO:0005829]	mRNA catabolic process [GO:0006402];negative regulation of translational initiation [GO:0045947];positive regulation of translational initiation [GO:0045948];regulation of carbohydrate metabolic process [GO:0006109]	mRNA 5'-UTR binding [GO:0048027]	A key translational regulator that binds mRNA to regulate translation initiation and/or mRNA stability. Mediates global changes in gene expression, shifting from rapid growth to stress survival by linking envelope stress, the stringent response and the catabolite repression systems. Usually binds in the 5'-UTR;binding at or near the Shine-Dalgarno sequence prevents ribosome-binding, repressing tr…
129	A0A140N9B3	Lactoylglutathione lyase (EC 4.4.1.5) (Glyoxalase I)		3	39	5				Cyto	4.95	14.9	cytoplasm [GO:0005737]	methylglyoxal catabolic process to D-lactate via S-lactoyl-glutathione [GO:0019243]	lactoylglutathione lyase activity [GO:0004462];metal ion binding [GO:0046872]	Catalyzes the conversion of hemimercaptal, formed from methylglyoxal and glutathione, to S-lactoylglutathione.
130	A0A140N9C3	Glucokinase (EC 2.7.1.2) (Glucose kinase)		25	29	13				Cyto	6.06	34.7	cytosol [GO:0005829]	glycolytic process [GO:0006096]	ATP binding [GO:0005524];D-glucose binding [GO:0005536];glucokinase activity [GO:0004340]
131	A0A140N9D9	2,3-bisphosphoglycerate-dependent phosphoglycerate mutase (BPG-dependent PGAM) (PGAM) (Phosphoglyceromutase) (dPGM) (EC 5.4.2.11)		99	500	546	180	123	25	Unknown	5.85	28.6		gluconeogenesis [GO:0006094];glycolytic process [GO:0006096]	2,3-bisphosphoglycerate-dependent phosphoglycerate mutase activity [GO:0046538]	Catalyzes the interconversion of 2-phosphoglycerate and 3-phosphoglycerate.
132	A0A140N9H2	D-serine dehydratase (EC 4.3.1.18) (D-serine deaminase) (DSD)		5	19					Unknown	5.58	47.9		D-serine catabolic process [GO:0036088];isoleucine biosynthetic process [GO:0009097]	D-serine ammonia-lyase activity [GO:0008721];hydro-lyase activity [GO:0016836];pyridoxal phosphate binding [GO:0030170]
133	A0A140N9H5	tRNA/rRNA methyltransferase (SpoU)		6	14	7				Cyto	8.94	37.8	cytosol [GO:0005829]	methylation [GO:0032259];RNA processing [GO:0006396]	RNA binding [GO:0003723];RNA methyltransferase activity [GO:0008173]
134	A0A140N9R4	Translation initiation factor IF-3		21	34	17	2			Cyto	9.54	20.6	cytosol [GO:0005829];Memb[GO:0016020]	ribosome disassembly [GO:0032790]	ribosome binding [GO:0043022];translation initiation factor activity [GO:0003743]	IF-3 binds to the 30S ribosomal subunit and shifts the equilibrium between 70S ribosomes and their 50S and 30S subunits in favor of the free subunits, thus enhancing the availability of 30S subunits on which protein synthesis initiation begins.
135	A0A140NA53	Adenine phosphoribosyltransferase (APRT) (EC 2.4.2.7)		24	48	8	2		7	Cyto	5.26	19.9	cytosol [GO:0005829]	adenine salvage [GO:0006168];AMP salvage [GO:0044209];purine ribonucleoside salvage [GO:0006166]	adenine phosphoribosyltransferase activity [GO:0003999]	Catalyzes a salvage reaction resulting in the formation of AMP, that is energically less costly than de novo synthesis.
136	A0A140NA83	Enoyl-[acyl-carrier-protein] reductase [NADH] (EC 1.3.1.9)		2	7	3				Unknown	5.58	27.9		biotin biosynthetic process [GO:0009102];fatty acid biosynthetic process [GO:0006633]	enoyl-[acyl-carrier-protein] reductase (NADH) activity [GO:0004318]	Catalyzes the reduction of a carbon-carbon double bond in an enoyl moiety that is covalently linked to an acyl carrier protein (ACP). Involved in the elongation cycle of fatty acid which are used in the lipid metabolism and in the biotin biosynthesis.
137	A0A140NAE3	Glyoxylate/hydroxypyruvate reductase A (EC 1.1.1.79) (EC 1.1.1.81) (2-ketoacid reductase)		7	19					Cyto	6.32	35.3	cytosol [GO:0005829]		glyoxylate reductase (NADPH) activity [GO:0030267];hydroxypyruvate reductase (NADH) activity [GO:0008465];hydroxypyruvate reductase (NADPH) activity [GO:0120509];NAD binding [GO:0051287]	Catalyzes the NADPH-dependent reduction of glyoxylate and hydroxypyruvate into glycolate and glycerate, respectively.
138	A0A140NAN3	Isocitrate dehydrogenase [NADP] (EC 1.1.1.42)		15	55	14				Unknown	5.28	45.8		glyoxylate cycle [GO:0006097];tricarboxylic acid cycle [GO:0006099]	isocitrate dehydrogenase (NADP+) activity [GO:0004450];magnesium ion binding [GO:0000287];NAD binding [GO:0051287]
139	A0A140NAS5	Leucine-responsive regulatory protein		6	9	4	3	5	3	Cyto	8.9	18.9	cytosol [GO:0005829]	alanine catabolic process [GO:0006524];response to L-leucine [GO:0043201]	sequence-specific DNA binding [GO:0043565]	Mediates a global response to leucine. Exogenous leucine affects the expression of a number of different operons;lrp mediates this effect for at least some of these operons. For example it is regulator of the branched-chain amino acid transport genes.
140	A0A140NAT9	Flagellar hook protein FlgE		3						Flagellum	4.45	42	bacterial-type flagellum basal body [GO:0009425]	bacterial-type flagellum-dependent swarming motility [GO:0071978]		A flexible structure which links the flagellar filament to the drive apparatus in the basal body.
141	A0A140NAV2	Putative GAF sensor protein		2	5	2				Cyto	4.68	20.3	cytosol [GO:0005829]
142	A0A140NAW7	Carboxyl-terminal protease (EC 3.4.21.102)		8	8	7				Peri	6.2	74.2	outer membrane-bounded periplasmic space [GO:0030288]	proteolysis [GO:0006508];signal transduction [GO:0007165]	serine-type endopeptidase activity [GO:0004252]
143	A0A140NB38	KHG/KDPG aldolase (EC 4.1.2.14) (EC 4.1.3.16)		46	61	23	20	19	17	Unknown	5.57	22.3			(4S)-4-hydroxy-2-oxoglutarate aldolase activity [GO:0106009];(R,S)-4-hydroxy-2-oxoglutarate aldolase activity [GO:0008700];2-dehydro-3-deoxy-phosphogluconate aldolase activity [GO:0008675]
144	A0A140NB39	Acid phosphatase (EC 3.1.3.2)		5	27					Peri	5.95	44.7	outer membrane-bounded periplasmic space [GO:0030288]	dephosphorylation [GO:0016311]	acid phosphatase activity [GO:0003993];sugar-phosphatase activity [GO:0050308]
145	A0A140NB50	Cell division topological specificity factor		3	15	7				Unknown	5.15	10.2		cell division [GO:0051301];regulation of division septum assembly [GO:0032955]		Prevents the cell division inhibition by proteins MinC and MinD at internal division sites while permitting inhibition at polar sites. This ensures cell division at the proper site by restricting the formation of a division septum at the midpoint of the long axis of the cell.
146	A0A140NB54	RNA chaperone ProQ		3	5					Cyto	9.66	25.9	cytosol [GO:0005829]	post-transcriptional regulation of gene expression [GO:0010608]	RNA strand annealing activity [GO:0033592];RNA strand-exchange activity [GO:0034057]	RNA chaperone with significant RNA binding, RNA strand exchange and RNA duplexing activities. May regulate ProP activity through an RNA-based, post-transcriptional mechanism.
147	A0A140NBA7	Aldo/keto reductase		2	2					Unknown	5.71	31			oxidoreductase activity [GO:0016491]
148	A0A140NBC4	Outer-Memblipoprotein carrier protein		20	22	14				Peri	5.55	20.3	outer membrane-bounded periplasmic space [GO:0030288]	lipoprotein localization to outer Memb[GO:0044874];lipoprotein transport [GO:0042953]		Participates in the translocation of lipoproteins from the inner Membto the outer membrane. Only forms a complex with a lipoprotein if the residue after the N-terminal Cys is not an aspartate (The Asp acts as a targeting signal to indicate that the lipoprotein should stay in the inner membrane).
149	A0A140NBD3	Phospho-2-dehydro-3-deoxyheptonate aldolase (EC 2.5.1.54)		2	9					Cyto	6.14	38	cytoplasm [GO:0005737]	amino acid biosynthetic process [GO:0008652];aromatic amino acid family biosynthetic process [GO:0009073];chorismate biosynthetic process [GO:0009423]	3-deoxy-7-phosphoheptulonate synthase activity [GO:0003849]	Stereospecific condensation of phosphoenolpyruvate (PEP) and D-erythrose-4-phosphate (E4P) giving rise to 3-deoxy-D-arabino-heptulosonate-7-phosphate (DAHP).
150	A0A140NBF1	Glucans biosynthesis protein G		55	80	39	10	14	10	Peri	6.26	55.4	outer membrane-bounded periplasmic space [GO:0030288]	beta-glucan biosynthetic process [GO:0051274]	carbohydrate binding [GO:0030246];catalytic activity [GO:0003824]	Involved in the biosynthesis of osmoregulated periplasmic glucans (OPGs).
151	A0A140NBI6	Hydroxyacylglutathione hydrolase (EC 3.1.2.6) (Glyoxalase II) (Glx II)		9	27	2				Unknown	5.43	28.5		methylglyoxal catabolic process to D-lactate via S-lactoyl-glutathione [GO:0019243]	hydroxyacylglutathione hydrolase activity [GO:0004416];metal ion binding [GO:0046872]	Thiolesterase that catalyzes the hydrolysis of S-D-lactoyl-glutathione to form glutathione and D-lactic acid.
152	A0A140NBP1	Sugar fermentation stimulation protein A		5	11	3				Unknown	6.23	26.1			DNA binding [GO:0003677]	Binds to DNA non-specifically. Could be a regulatory factor involved in maltose metabolism.
153	A0A140NBV9	YNCE-like beta-propeller domain-containing protein		18	23	13	8	10	3	Unknown	8.96	35.4
154	A0A140NBW4	Riboflavin synthase (EC 2.5.1.9)		4	6					Cyto	5.64	23.4	cytosol [GO:0005829]	riboflavin biosynthetic process [GO:0009231]	riboflavin synthase activity [GO:0004746]	Catalyzes the dismutation of two molecules of 6,7-dimethyl-8-ribityllumazine, resulting in the formation of riboflavin and 5-amino-6-(D-ribitylamino)uracil.
155	A0A140NBX3	Peptidyl-dipeptidase Dcp (EC 3.4.15.5)		25	57	12			3	Cyto, Peri	5.6	80	cytosol [GO:0005829];outer membrane-bounded periplasmic space [GO:0030288]	proteolysis [GO:0006508]	carboxypeptidase activity [GO:0004180];metal ion binding [GO:0046872];metalloendopeptidase activity [GO:0004222]
156	A0A140NBY1	Transcriptional regulator SlyA		2						Unknown	6.6	16.4		response to stress [GO:0006950]	DNA binding [GO:0003677];DNA-binding transcription factor activity [GO:0003700]	Transcription regulator that can specifically activate or repress expression of target genes.
157	A0A140NC97	Alkyl hydroperoxide reductase C (EC 1.11.1.26) (Peroxiredoxin) (Thioredoxin peroxidase)		29	63	223	45	41	3	Cyto	5.03	20.8	cytosol [GO:0005829]	cell redox homeostasis [GO:0045454];cellular response to stress [GO:0033554];hydrogen peroxide catabolic process [GO:0042744];response to oxidative stress [GO:0006979]	NADH-dependent peroxiredoxin activity [GO:0102039];thioredoxin peroxidase activity [GO:0008379]	Thiol-specific peroxidase that catalyzes the reduction of hydrogen peroxide and organic hydroperoxides to water and alcohols, respectively. Plays a role in cell protection against oxidative stress by detoxifying peroxides.
158	A0A140NCB1	Alcohol dehydrogenase zinc-binding domain protein		2	4	3				Cyto	8.66	35.2	cytosol [GO:0005829]		NADPH binding [GO:0070402];NADPH:quinone reductase activity [GO:0003960];zinc ion binding [GO:0008270]
159	A0A140NCD0	Maltodextrin-binding protein		9	9					Peri	5.22	40.7	ATP-binding cassette (ABC) transporter complex, substrate-binding subunit-containing [GO:0055052];outer membrane-bounded periplasmic space [GO:0030288]	maltodextrin transMembtransport [GO:0042956];maltose transport [GO:0015768]	carbohydrate transMembtransporter activity [GO:0015144];maltose binding [GO:1901982]	Part of the ABC transporter complex MalEFGK involved in maltose/maltodextrin import. Binds maltose and higher maltodextrins.
160	A0A140NCE4	Aldehyde-alcohol dehydrogenase		2	51					Unknown	6.32	96.1		alcohol metabolic process [GO:0006066];carbon utilization [GO:0015976]	acetaldehyde dehydrogenase (acetylating) activity [GO:0008774];alcohol dehydrogenase (NAD+) activity [GO:0004022];metal ion binding [GO:0046872]
161	A0A140NCE9	Malate synthase (EC 2.3.3.9)		60	145	20	3			Cyto	5.45	60.3	cytoplasm [GO:0005737]	glyoxylate cycle [GO:0006097];tricarboxylic acid cycle [GO:0006099]	malate synthase activity [GO:0004474]
162	A0A140NCH9	DNA-binding protein		4	14	6				Cyto, nucleoid	5.44	15.5	cytosol [GO:0005829];nucleoid [GO:0009295];protein-DNA complex [GO:0032993]		bent DNA binding [GO:0003681];DNA-binding transcription repressor activity [GO:0001217];minor groove of adenine-thymine-rich DNA binding [GO:0003680];protein dimerization activity [GO:0046983];structural constituent of chromatin [GO:0030527];transcription cis-regulatory region binding [GO:0000976]
163	A0A140NCU2	Acyl-[acyl-carrier-protein]--UDP-N-acetylglucosamine O-acyltransferase (UDP-N-acetylglucosamine acyltransferase) (EC 2.3.1.129)		7	15	4				Cyto	6.63	28.1	cytoplasm [GO:0005737]	lipid A biosynthetic process [GO:0009245]	acyl-[acyl-carrier-protein]-UDP-N-acetylglucosamine O-acyltransferase activity [GO:0008780]	Involved in the biosynthesis of lipid A, a phosphorylated glycolipid that anchors the lipopolysaccharide to the outer Membof the cell.
164	A0A140NCX5	DNA topoisomerase 1 (EC 5.6.2.1) (DNA topoisomerase I)		18	143	2				Unknown	8.68	97.3	chromosome [GO:0005694]	DNA topological change [GO:0006265]	DNA binding [GO:0003677];DNA topoisomerase type I (single strand cut, ATP-independent) activity [GO:0003917];metal ion binding [GO:0046872]	Releases the supercoiling and torsional tension of DNA, which is introduced during the DNA replication and transcription, by transiently cleaving and rejoining one strand of the DNA duplex. Introduces a single-strand break via transesterification at a target site in duplex DNA. The scissile phosphodiester is attacked by the catalytic tyrosine of the enzyme, resulting in the formation of a DNA-(5'…
165	A0A140ND33	Ribosomal RNA large subunit methyltransferase I (EC 2.1.1.191) (23S rRNA m5C1962 methyltransferase) (rRNA (cytosine-C(5)-)-methyltransferase RlmI)		14	19	4				Cyto	7.01	43.8	cytoplasm [GO:0005737]		RNA binding [GO:0003723];rRNA (cytosine) methyltransferase activity [GO:0016434]	Specifically methylates the cytosine at position 1962 (m5C1962) of 23S rRNA.
166	A0A140ND69	Gamma-glutamyl phosphate reductase (GPR) (EC 1.2.1.41) (Glutamate-5-semialdehyde dehydrogenase) (Glutamyl-gamma-semialdehyde dehydrogenase) (GSA dehydrogenase)		10	31	12				Cyto	5.42	44.7	cytoplasm [GO:0005737]	L-proline biosynthetic process [GO:0055129]	glutamate-5-semialdehyde dehydrogenase activity [GO:0004350];NADP binding [GO:0050661]	Catalyzes the NADPH-dependent reduction of L-glutamate 5-phosphate into L-glutamate 5-semialdehyde and phosphate. The product spontaneously undergoes cyclization to form 1-pyrroline-5-carboxylate.
167	A0A140ND72	ATP synthase subunit alpha (EC 7.1.2.2) (ATP synthase F1 sector subunit alpha) (F-ATPase subunit alpha)		11	5	2				Cell inn memb	5.8	55.2	plasma Memb[GO:0005886];proton-transporting ATP synthase complex, catalytic core F(1) [GO:0045261]		ADP binding [GO:0043531];ATP binding [GO:0005524];hydrolase activity [GO:0016787];proton-transporting ATP synthase activity, rotational mechanism [GO:0046933];proton-transporting ATPase activity, rotational mechanism [GO:0046961]	Produces ATP from ADP in the presence of a proton gradient across the membrane. The alpha chain is a regulatory subunit.
168	A0A140NDB1	Aminoacyl-histidine dipeptidase		3	5	3				Cyto	5.3	52.9	cytosol [GO:0005829]	proteolysis [GO:0006508]	metallodipeptidase activity [GO:0070573]
169	A0A140NDB7	UPF0246 protein YaaA		7	19	2				Cyto	6.86	29.6	cytosol [GO:0005829]	response to hydroperoxide [GO:0033194]
170	A0A140NDN9	DNA protection during starvation protein (EC 1.16.-.-)		46	176	96	32	34	34	Cyto, nucleoid	5.7	18.7	cytoplasm [GO:0005737];nucleoid [GO:0009295]	chromosome condensation [GO:0030261];intracellular iron ion homeostasis [GO:0006879]	DNA binding [GO:0003677];ferric iron binding [GO:0008199];oxidoreductase activity, acting on metal ions [GO:0016722]	During stationary phase, binds the chromosome non-specifically, forming a highly ordered and stable dps-DNA co-crystal within which chromosomal DNA is condensed and protected from diverse damages. It protects DNA from oxidative damage by sequestering intracellular Fe(2+) ion and storing it in the form of Fe(3+) oxyhydroxide mineral, which can be released after reduction. One hydrogen peroxide oxi…
171	A0A140NDV1	Large ribosomal subunit protein bL9		6	15	32	2			Cyto	6.15	15.8	cytosolic large ribosomal subunit [GO:0022625]	translation [GO:0006412]	rRNA binding [GO:0019843];structural constituent of ribosome [GO:0003735]	Binds to the 23S rRNA.
172	A0A140NDV9	Transaldolase (EC 2.2.1.2)		421	784	348	154	131	168	Cyto	5.11	35.2	cytosol [GO:0005829]	carbohydrate metabolic process [GO:0005975];pentose-phosphate shunt [GO:0006098]	transaldolase activity [GO:0004801]	Transaldolase is important for the balance of metabolites in the pentose-phosphate pathway.
173	A0A140NDW9	2,3,4,5-tetrahydropyridine-2,6-dicarboxylate N-succinyltransferase (EC 2.3.1.117) (Tetrahydrodipicolinate N-succinyltransferase) (THDP succinyltransferase) (THP succinyltransferase) (Tetrahydropicolinate succinylase)		7	15	11	3	2	4	Cyto	5.55	29.9	cytoplasm [GO:0005737]	diaminopimelate biosynthetic process [GO:0019877];lysine biosynthetic process via diaminopimelate [GO:0009089]	2,3,4,5-tetrahydropyridine-2,6-dicarboxylate N-succinyltransferase activity [GO:0008666];nucleotidyltransferase activity [GO:0016779]
174	A0A140NDX4	Dihydrolipoyllysine-residue succinyltransferase component of 2-oxoglutarate dehydrogenase complex (EC 2.3.1.61) (2-oxoglutarate dehydrogenase complex component E2)		2	20					Cyto	5.58	44	cytosol [GO:0005829];oxoglutarate dehydrogenase complex [GO:0045252]	L-lysine catabolic process to acetyl-CoA via saccharopine [GO:0033512];tricarboxylic acid cycle [GO:0006099]	dihydrolipoyllysine-residue succinyltransferase activity [GO:0004149]	E2 component of the 2-oxoglutarate dehydrogenase (OGDH) complex which catalyzes the second step in the conversion of 2-oxoglutarate to succinyl-CoA and CO(2).
175	A0A140NE11	Nitroreductase		18	80	77	11	11	5	Unknown	6.44	26.8			oxidoreductase activity [GO:0016491]
176	A0A140NE54	UPF0250 protein YbeD		4	5					Cyto	5.5	9.8	cytosol [GO:0005829]
177	A0A140NE88	Ribosomal RNA small subunit methyltransferase A (EC 2.1.1.182) (16S rRNA (adenine(1518)-N(6)/adenine(1519)-N(6))-dimethyltransferase) (16S rRNA dimethyladenosine transferase) (16S rRNA dimethylase) (S-adenosylmethionine-6-N', N'-adenosyl(rRNA) dimethyltransferase)		5	6	3				Cyto	7.82	30.4	cytosol [GO:0005829]		16S rRNA (adenine(1518)-N(6)/adenine(1519)-N(6))-dimethyltransferase activity [GO:0052908];RNA binding [GO:0003723]	Specifically dimethylates two adjacent adenosines (A1518 and A1519) in the loop of a conserved hairpin near the 3'-end of 16S rRNA in the 30S particle. May play a critical role in biogenesis of 30S subunits.
178	A0A140NEF8	Enterobacter ribonuclease (EC 3.1.27.6)		7	15	24	9	6		Unknown	8.59	27.2		RNA catabolic process [GO:0006401]	ribonuclease T2 activity [GO:0033897];RNA binding [GO:0003723]
179	A0A140NEJ3	6,7-dihydropteridine reductase (EC 1.5.1.34)		79	56	38	11	9	26	Cyto	5.69	23.9	cytosol [GO:0005829]	2,4,6-trinitrotoluene catabolic process [GO:0046256]	6,7-dihydropteridine reductase activity [GO:0004155]
180	A0A140NEL5	Triosephosphate isomerase (TIM) (TPI) (EC 5.3.1.1) (Triose-phosphate isomerase)		19	179	259	86	59	6	Cyto	5.64	27	cytosol [GO:0005829]	gluconeogenesis [GO:0006094];glyceraldehyde-3-phosphate biosynthetic process [GO:0046166];glycerol catabolic process [GO:0019563];glycolytic process [GO:0006096]	triose-phosphate isomerase activity [GO:0004807]	Involved in the gluconeogenesis. Catalyzes stereospecifically the conversion of dihydroxyacetone phosphate (DHAP) to D-glyceraldehyde-3-phosphate (G3P).
181	A0A140NEN6	Co-chaperonin GroES (10 kDa chaperonin) (Chaperonin-10) (Cpn10)		11	15	14	4	3	4	Cyto	5.15	10.4	cytoplasm [GO:0005737]	chaperone cofactor-dependent protein refolding [GO:0051085]	ATP binding [GO:0005524];metal ion binding [GO:0046872];protein folding chaperone [GO:0044183];protein-folding chaperone binding [GO:0051087];unfolded protein binding [GO:0051082]	Together with the chaperonin GroEL, plays an essential role in assisting protein folding. The GroEL-GroES system forms a nano-cage that allows encapsulation of the non-native substrate proteins and provides a physical environment optimized to promote and accelerate protein folding. GroES binds to the apical surface of the GroEL ring, thereby capping the opening of the GroEL channel.
182	A0A140NEV1	Probable cytosol aminopeptidase (EC 3.4.11.1) (Leucine aminopeptidase) (LAP) (EC 3.4.11.10) (Leucyl aminopeptidase)		16	56	6				Cyto	6.81	54.9	cytoplasm [GO:0005737]	proteolysis [GO:0006508]	manganese ion binding [GO:0030145];metalloaminopeptidase activity [GO:0070006]	Presumably involved in the processing and regular turnover of intracellular proteins. Catalyzes the removal of unsubstituted N-terminal amino acids from various peptides.
183	A0A140NF01	Transcription termination factor Rho (EC 3.6.4.-) (ATP-dependent helicase Rho)		3	8	5	3	3		Cyto	6.75	47	cytosol [GO:0005829]	DNA-templated transcription termination [GO:0006353]	ATP binding [GO:0005524];ATP hydrolysis activity [GO:0016887];ATP-dependent activity, acting on RNA [GO:0008186];helicase activity [GO:0004386];RNA binding [GO:0003723]	Facilitates transcription termination by a mechanism that involves Rho binding to the nascent RNA, activation of Rho's RNA-dependent ATPase activity, and release of the mRNA from the DNA template.
184	A0A140NFD7	Elongation factor Ts (EF-Ts)		172	264	149	39	23	5	Cyto	5.22	30.4	cytoplasm [GO:0005737]		translation elongation factor activity [GO:0003746]	Associates with the EF-Tu.GDP complex and induces the exchange of GDP to GTP. It remains bound to the aminoacyl-tRNA.EF-Tu.GTP complex up to the GTP hydrolysis stage on the ribosome.
185	A0A140NFE9	Chaperone protein Skp		2	6	8	2	3		Peri	9.52	15.7	outer membrane-bounded periplasmic space [GO:0030288]	chaperone-mediated protein folding [GO:0061077];protein insertion into Membfrom inner side [GO:0032978];protein maturation by protein folding [GO:0022417];protein stabilization [GO:0050821]	unfolded protein binding [GO:0051082]
186	A0A140NFG5	Methionine aminopeptidase (MAP) (MetAP) (EC 3.4.11.18) (Peptidase M)		40	42	26				Cyto	5.63	29.3	cytosol [GO:0005829]	proteolysis [GO:0006508]	initiator methionyl aminopeptidase activity [GO:0004239];metalloaminopeptidase activity [GO:0070006];transition metal ion binding [GO:0046914]	Removes the N-terminal methionine from nascent proteins. The N-terminal methionine is often cleaved when the second residue in the primary sequence is small and uncharged (Met-Ala-, Cys, Gly, Pro, Ser, Thr, or Val). Requires deformylation of the N(alpha)-formylated initiator methionine before it can be hydrolyzed.
187	A0A140NFL4	Acetyltransferase (EC 2.3.1.-)		31	134	33				Unknown	6.23	23.1			galactoside O-acetyltransferase activity [GO:0008870]
188	A0A140NFM7	Large ribosomal subunit protein uL1		20	30	13	2	2		Cyto	9.64	24.7	cytosolic large ribosomal subunit [GO:0022625]	regulation of translation [GO:0006417];translation [GO:0006412]	rRNA binding [GO:0019843];structural constituent of ribosome [GO:0003735];tRNA binding [GO:0000049]	Binds directly to 23S rRNA. The L1 stalk is quite mobile in the ribosome, and is involved in E site tRNA release. Protein L1 is also a translational repressor protein, it controls the translation of the L11 operon by binding to its mRNA.
189	A0A140NFT0	Flavodoxin/ferredoxin--NADP reductase (EC 1.18.1.2) (EC 1.19.1.1) (Ferredoxin (flavodoxin):NADP(+) oxidoreductase) (Ferredoxin--NADP reductase) (Flavodoxin--NADP reductase)		11	55	58	8	4		Cyto	5.99	27.7	cytoplasm [GO:0005737]	cellular response to oxidative stress [GO:0034599];heme catabolic process [GO:0042167]	aconitate hydratase activity [GO:0003994];ferredoxin-NADP+ reductase activity [GO:0004324];nucleotide binding [GO:0000166];succinate dehydrogenase activity [GO:0000104]
190	A0A140NFW5	Protein CreA (Catabolite regulation protein A)		10	8	13				Cyto	8.56	14.8	cytosol [GO:0005829]
191	A0A140NGE4	Oxidoreductase domain protein		2	4					Unknown	6.1	41.4			catalytic activity [GO:0003824];nucleotide binding [GO:0000166]
192	A0A140NGF8	Tryptophanase (EC 4.1.99.1) (L-tryptophan indole-lyase) (TNase)		27	83	22				Unknown	5.88	52.8		tryptophan metabolic process [GO:0006568]	tryptophanase activity [GO:0009034]
193	A0A140NGH9	Deoxyribose-phosphate aldolase (DERA) (EC 4.1.2.4) (2-deoxy-D-ribose 5-phosphate aldolase) (Phosphodeoxyriboaldolase) (Deoxyriboaldolase)		4	6					Cyto	5.5	27.7	cytoplasm [GO:0005737]	2-deoxyribose 1-phosphate catabolic process [GO:0006018];carbohydrate catabolic process [GO:0016052];deoxyribonucleotide catabolic process [GO:0009264]	deoxyribose-phosphate aldolase activity [GO:0004139]	Catalyzes a reversible aldol reaction between acetaldehyde and D-glyceraldehyde 3-phosphate to generate 2-deoxy-D-ribose 5-phosphate.
194	A0A140NH17	Uroporphyrinogen decarboxylase (UPD) (URO-D) (EC 4.1.1.37)		5	21					Cyto	5.88	39.2	cytosol [GO:0005829]	protoporphyrinogen IX biosynthetic process from glutamate [GO:0019353]	uroporphyrinogen decarboxylase activity [GO:0004853]	Catalyzes the decarboxylation of four acetate groups of uroporphyrinogen-III to yield coproporphyrinogen-III.
195	A0A140NH65	Chaperonin GroEL (EC 5.6.1.7) (60 kDa chaperonin) (Chaperonin-60) (Cpn60)		3	3	2	7	8		Cyto	4.85	57.3	GroEL-GroES complex [GO:1990220]	chaperone cofactor-dependent protein refolding [GO:0051085];protein refolding [GO:0042026];response to heat [GO:0009408]	ATP binding [GO:0005524];ATP-dependent protein folding chaperone [GO:0140662];isomerase activity [GO:0016853];unfolded protein binding [GO:0051082]	Together with its co-chaperonin GroES, plays an essential role in assisting protein folding. The GroEL-GroES system forms a nano-cage that allows encapsulation of the non-native substrate proteins and provides a physical environment optimized to promote and accelerate protein folding.
196	A0A140NHR4	DUF406 domain-containing protein		2	3					Cyto	4.55	10.7	cytosol [GO:0005829]
197	A0A140SS53	Peptidase E (EC 3.4.13.21) (Alpha-aspartyl dipeptidase) (Asp-specific dipeptidase) (Dipeptidase E)		6	16	3				Cyto	5.67	24.6	cytoplasm [GO:0005737]	proteolysis [GO:0006508]	dipeptidase activity [GO:0016805];serine-type peptidase activity [GO:0008236]	Hydrolyzes dipeptides containing N-terminal aspartate residues. May play a role in allowing the cell to use peptide aspartate to spare carbon otherwise required for the synthesis of the aspartate family of amino acids.
198	A0A140SS63	Large ribosomal subunit protein bL12		21	69	20	5	4	8	Cyto	4.6	12.3	cytosolic large ribosomal subunit [GO:0022625]	translation [GO:0006412]	mRNA binding [GO:0003729];structural constituent of ribosome [GO:0003735]	Forms part of the ribosomal stalk which helps the ribosome interact with GTP-bound translation factors. Is thus essential for accurate translation.
199	A0A140SS71	Large ribosomal subunit protein bL31		3	2					Unknown	9.46	7.9	ribonucleoprotein complex [GO:1990904];ribosome [GO:0005840]	translation [GO:0006412]	metal ion binding [GO:0046872];rRNA binding [GO:0019843];structural constituent of ribosome [GO:0003735]	Binds the 23S rRNA.
200	A0A140SS74	Pseudouridine synthase (EC 5.4.99.-)		4	2	3				Unknown	9.68	32.5		enzyme-directed rRNA pseudouridine synthesis [GO:0000455]	23S rRNA pseudouridine(2604) synthase activity [GO:0160138];RNA binding [GO:0003723]
201	A0A140SSC0	Thioredoxin		11	23	4			2	Cyto	4.67	11.8	cytosol [GO:0005829]	cell redox homeostasis [GO:0045454]	protein-disulfide reductase activity [GO:0015035]	Participates in various redox reactions through the reversible oxidation of its active center dithiol to a disulfide and catalyzes dithiol-disulfide exchange reactions.
202	A0A140N8P8	Fimbrial biogenesis outer Membusher protein		2		2				cell outer memb	5.41	95.2	cell outer Memb[GO:0009279]	pilus assembly [GO:0009297]	fimbrial usher porin activity [GO:0015473]
203	A0A140NCY8	Transcriptional regulator, LuxR family		57		62	52	57	51	Unknown	9.23	25		regulation of DNA-templated transcription [GO:0006355]	DNA binding [GO:0003677]
204	A0A140N4L0	Large ribosomal subunit protein uL18		2						Cyto	10.42	12.8	cytosolic large ribosomal subunit [GO:0022625]	translation [GO:0006412]	5S rRNA binding [GO:0008097];structural constituent of ribosome [GO:0003735]	This is one of the proteins that bind and probably mediate the attachment of the 5S RNA into the large ribosomal subunit, where it forms part of the central protuberance.
205	A0A140N537	Small ribosomal subunit protein uS8		2						Cyto	9.44	14.1	cytosolic small ribosomal subunit [GO:0022627]	translation [GO:0006412]	rRNA binding [GO:0019843];structural constituent of ribosome [GO:0003735]	One of the primary rRNA binding proteins, it binds directly to 16S rRNA central domain where it helps coordinate assembly of the platform of the 30S subunit.
206	A0A140N1Y4	L-threonine 3-dehydrogenase (TDH) (EC 1.1.1.103)			2					Cyto	5.94	37.3	cytoplasm [GO:0005737]	L-threonine catabolic process to glycine [GO:0019518]	L-threonine 3-dehydrogenase activity [GO:0008743];zinc ion binding [GO:0008270]	Catalyzes the NAD(+)-dependent oxidation of L-threonine to 2-amino-3-ketobutyrate.
207	A0A140N1Z5	tRNA (cytidine(34)-2'-O)-methyltransferase (EC 2.1.1.207) (tRNA (cytidine/uridine-2'-O-)-methyltransferase TrmL)			10					Cyto	6.19	17.7	cytoplasm [GO:0005737]	wobble position cytosine ribose methylation [GO:0002131];wobble position uridine ribose methylation [GO:0002132]	RNA binding [GO:0003723];tRNA (5-carboxymethylaminomethyluridine(34)-2'-O)-methyltransferase activity [GO:0141102];tRNA (cytidine(34)-2'-O)-methyltransferase activity [GO:0141098]	Methylates the ribose at the nucleotide 34 wobble position in the two leucyl isoacceptors tRNA(Leu)(CmAA) and tRNA(Leu)(cmnm5UmAA). Catalyzes the methyl transfer from S-adenosyl-L-methionine to the 2'-OH of the wobble nucleotide.
208	A0A140N3F8	3,4-dihydroxy-2-butanone 4-phosphate synthase (DHBP synthase) (EC 4.1.99.12)			2	5				Cyto	4.9	23.4	cytosol [GO:0005829]	riboflavin biosynthetic process [GO:0009231]	3,4-dihydroxy-2-butanone-4-phosphate synthase activity [GO:0008686];GTP cyclohydrolase II activity [GO:0003935];magnesium ion binding [GO:0000287];manganese ion binding [GO:0030145]	Catalyzes the conversion of D-ribulose 5-phosphate to formate and 3,4-dihydroxy-2-butanone 4-phosphate.
209	A0A140N3U1	tRNA-modifying protein YgfZ			5					Cyto	5.15	36.1	cytoplasm [GO:0005737]	iron-sulfur cluster assembly [GO:0016226];RNA modification [GO:0009451];tRNA processing [GO:0008033]	folic acid binding [GO:0005542]	Folate-binding protein involved in regulating the level of ATP-DnaA and in the modification of some tRNAs. It is probably a key factor in regulatory networks that act via tRNA modification, such as initiation of chromosomal replication.
210	A0A140N3Y7	Aldo/keto reductase			22	5				Unknown	6.27	38.5			oxidoreductase activity [GO:0016491]
211	A0A140N417	G/U mismatch-specific DNA glycosylase (EC 3.2.2.28) (Double-strand-specific uracil glycosylase) (Mismatch-specific uracil DNA-glycosylase) (MUG)			15	4				Cyto	9.17	18.7	cytoplasm [GO:0005737]	base-excision repair, AP site formation [GO:0006285]	DNA binding [GO:0003677];G/U mismatch-specific uracil-DNA glycosylase activity [GO:0043739]	Excises ethenocytosine and uracil, which can arise by alkylation or deamination of cytosine, respectively, from the corresponding mispairs with guanine in ds-DNA. It is capable of hydrolyzing the carbon-nitrogen bond between the sugar-phosphate backbone of the DNA and the mispaired base. The complementary strand guanine functions in substrate recognition. Required for DNA damage lesion repair in …
212	A0A140N465	Phosphopantothenate--cysteine ligase (EC 6.3.2.5) (CoaB) (Phosphopantothenoylcysteine synthetase) (PPC synthetase) (PPC-S)];Coenzyme A biosynthesis bifunctional protein CoaBC (DNA/pantothenate metabolism flavoprotein) (Phosphopantothenoylcysteine synthetase/decarboxylase) (PPCS-PPCDC) [Includes: Phosphopantothenoylcysteine decarboxylase (PPC decarboxylase) (PPC-DC) (EC 4.1.1.36) (CoaC)			2					Unknown	7.06	43.4	phosphopantothenoylcysteine decarboxylase complex [GO:0071513]	coenzyme A biosynthetic process [GO:0015937];pantothenate catabolic process [GO:0015941]	FMN binding [GO:0010181];metal ion binding [GO:0046872];phosphopantothenate--cysteine ligase activity [GO:0004632];phosphopantothenoylcysteine decarboxylase activity [GO:0004633]	Catalyzes two sequential steps in the biosynthesis of coenzyme A. In the first step cysteine is conjugated to 4'-phosphopantothenate to form 4-phosphopantothenoylcysteine. In the second step the latter compound is decarboxylated to form 4'-phosphopantotheine. Catalyzes two steps in the biosynthesis of coenzyme A. In the first step cysteine is conjugated to 4'-phosphopantothenate to form 4-phospho…
213	A0A140N4F8	protein adenylyltransferase (EC 2.7.7.108)			4					Unknown	5.14	22.9		regulation of cell division [GO:0051302]	transferase activity [GO:0016740]
214	A0A140N5E7	Exopolyphosphatase (EC 3.6.1.11)			15					Cell memb	6.65	58.1	plasma Memb[GO:0005886]	polyphosphate catabolic process [GO:0006798]	exopolyphosphatase activity [GO:0004309]
215	A0A140N5F4	Polyribonucleotide nucleotidyltransferase (EC 2.7.7.8) (Polynucleotide phosphorylase) (PNPase)			3					Cyto	5.1	77.1	cytosol [GO:0005829]	mRNA catabolic process [GO:0006402];RNA processing [GO:0006396]	3'-5'-RNA exonuclease activity [GO:0000175];magnesium ion binding [GO:0000287];polyribonucleotide nucleotidyltransferase activity [GO:0004654];RNA binding [GO:0003723]	Involved in mRNA degradation. Catalyzes the phosphorolysis of single-stranded polyribonucleotides processively in the 3'- to 5'-direction.
216	A0A140N5L9	Cysteine synthase (EC 2.5.1.47)			11					Cyto	5.83	34.5	cytoplasm [GO:0005737]	cysteine biosynthetic process from serine [GO:0006535]	cysteine synthase activity [GO:0004124];L-cysteine desulfhydrase activity [GO:0080146]
217	A0A140N5S6	3',5'-cyclic adenosine monophosphate phosphodiesterase CpdA (3',5'-cyclic AMP phosphodiesterase) (cAMP phosphodiesterase) (EC 3.1.4.53)			5					Unknown	5.62	30.9			3',5'-cyclic-AMP phosphodiesterase activity [GO:0004115];metal ion binding [GO:0046872];nucleotide binding [GO:0000166]	Hydrolyzes cAMP to 5'-AMP. Plays an important regulatory role in modulating the intracellular concentration of cAMP, thereby influencing cAMP-dependent processes.
218	A0A140N5W6	Histidinol dehydrogenase (HDH) (EC 1.1.1.23)			4	6				Cyto	5.12	46.2	cytosol [GO:0005829]	L-histidine biosynthetic process [GO:0000105]	histidinol dehydrogenase activity [GO:0004399];NAD binding [GO:0051287];zinc ion binding [GO:0008270]	Catalyzes the sequential NAD-dependent oxidations of L-histidinol to L-histidinaldehyde and then to L-histidine.
219	A0A140N610	Bacterial OB-fold domain-containing protein			2					Unknown	4.73	12
220	A0A140N678	Isopentenyl-diphosphate Delta-isomerase (IPP isomerase) (EC 5.3.3.2) (IPP:DMAPP isomerase) (Isopentenyl pyrophosphate isomerase)			3					Cyto	5.28	20.3	cytoplasm [GO:0005737]	dimethylallyl diphosphate biosynthetic process [GO:0050992];isoprenoid biosynthetic process [GO:0008299]	isopentenyl-diphosphate delta-isomerase activity [GO:0004452];metal ion binding [GO:0046872]	Catalyzes the 1,3-allylic rearrangement of the homoallylic substrate isopentenyl (IPP) to its highly electrophilic allylic isomer, dimethylallyl diphosphate (DMAPP).
221	A0A140N6A5	Chaperone protein ClpB			6					Cyto	5.37	95.6	cytoplasm [GO:0005737]	cellular response to heat [GO:0034605];protein refolding [GO:0042026]	ATP binding [GO:0005524];ATP hydrolysis activity [GO:0016887]	Part of a stress-induced multi-chaperone system, it is involved in the recovery of the cell from heat-induced damage, in cooperation with DnaK, DnaJ and GrpE.
222	A0A140N6G0	Enolase (EC 4.2.1.11) (2-phospho-D-glycerate hydro-lyase) (2-phosphoglycerate dehydratase)			42	8	2	4		Cyto;Cell surface	5.32	45.7	cell surface [GO:0009986];extracellular region [GO:0005576];phosphopyruvate hydratase complex [GO:0000015]	glycolytic process [GO:0006096]	magnesium ion binding [GO:0000287];phosphopyruvate hydratase activity [GO:0004634]	Catalyzes the reversible conversion of 2-phosphoglycerate (2-PG) into phosphoenolpyruvate (PEP). It is essential for the degradation of carbohydrates via glycolysis.
223	A0A140N6K9	Deoxyribonuclease I (EC 3.1.21.1)			5		2	2		Unknown	9.33	24.5			deoxyribonuclease I activity [GO:0004530]
224	A0A140N6Z3	Succinic semialdehyde dehydrogenase			38					Cyto	5.47	51.8	cytosol [GO:0005829]	gamma-aminobutyric acid catabolic process [GO:0009450]	succinate-semialdehyde dehydrogenase (NAD+) activity [GO:0004777]
225	A0A140N723	Glutathione hydrolase small chain];Glutathione hydrolase proenzyme (EC 2.3.2.2) (EC 3.4.19.13) [Cleaved into: Glutathione hydrolase large chain			7					Unknown	5.18	59.2		glutathione biosynthetic process [GO:0006750];glutathione catabolic process [GO:0006751]	glutathione hydrolase activity [GO:0036374];leukotriene C4 gamma-glutamyl transferase activity [GO:0103068]
226	A0A140N733	2-C-methyl-D-erythritol 4-phosphate cytidylyltransferase (EC 2.7.7.60) (4-diphosphocytidyl-2C-methyl-D-erythritol synthase) (MEP cytidylyltransferase) (MCT)			12	4				Unknown	6.16	25.8		isopentenyl diphosphate biosynthetic process, methylerythritol 4-phosphate pathway [GO:0019288]	2-C-methyl-D-erythritol 4-phosphate cytidylyltransferase activity [GO:0050518]	Catalyzes the formation of 4-diphosphocytidyl-2-C-methyl-D-erythritol from CTP and 2-C-methyl-D-erythritol 4-phosphate (MEP).
227	A0A140N737	UPF0304 protein YfbU			17	4				Unknown	6.07	19.5
228	A0A140N7A4	alcohol dehydrogenase (EC 1.1.1.1)			21					Unknown	5.94	35.4			oxidoreductase activity, acting on the CH-OH group of donors, NAD or NADP as acceptor [GO:0016616];zinc ion binding [GO:0008270]
229	A0A140N7A8	Dyp-type peroxidase family			2					Cyto	5.34	33.1	cytosol [GO:0005829]		heme binding [GO:0020037];peroxidase activity [GO:0004601]
230	A0A140N7B1	NUDIX hydrolase			2					Unknown	5.16	15		DNA repair [GO:0006281]	8-oxo-7,8-dihydrodeoxyguanosine triphosphate pyrophosphatase activity [GO:0035539];8-oxo-7,8-dihydroguanosine triphosphate pyrophosphatase activity [GO:0008413];8-oxo-dGDP phosphatase activity [GO:0044715];8-oxo-GDP phosphatase activity [GO:0044716]
231	A0A140N7C6	NH(3)-dependent NAD(+) synthetase (EC 6.3.1.5)			9	10				Cyto	5.57	30.7	cytoplasm [GO:0005737]	NAD biosynthetic process [GO:0009435]	ATP binding [GO:0005524];glutaminase activity [GO:0004359];metal ion binding [GO:0046872];NAD+ synthase (glutamine-hydrolyzing) activity [GO:0003952];NAD+ synthase activity [GO:0008795]	Catalyzes the ATP-dependent amidation of deamido-NAD to form NAD. Uses ammonia as a nitrogen source.
232	A0A140N7C8	SsrA-binding protein (Small protein B)			5					Cyto	9.9	18.3	cytosol [GO:0005829]	trans-translation [GO:0070929]	RNA binding [GO:0003723]	Required for rescue of stalled ribosomes mediated by trans-translation. Binds to transfer-messenger RNA (tmRNA), required for stable association of tmRNA with ribosomes. tmRNA and SmpB together mimic tRNA shape, replacing the anticodon stem-loop with SmpB. tmRNA is encoded by the ssrA gene;the 2 termini fold to resemble tRNA(Ala) and it encodes a 'tag peptide', a short internal open reading frame…
233	A0A140N7G4	Large ribosomal subunit protein uL30			2					Cyto	10.96	6.5	cytosolic large ribosomal subunit [GO:0022625]	translation [GO:0006412]	structural constituent of ribosome [GO:0003735]
234	A0A140N7J1	Large ribosomal subunit protein uL2			5					Cyto	10.93	29.9	cytosolic large ribosomal subunit [GO:0022625]	cytoplasmic translation [GO:0002181]	rRNA binding [GO:0019843];structural constituent of ribosome [GO:0003735];transferase activity [GO:0016740]	One of the primary rRNA binding proteins. Required for association of the 30S and 50S subunits to form the 70S ribosome, for tRNA binding and peptide bond formation. It has been suggested to have peptidyltransferase activity;this is somewhat controversial. Makes several contacts with the 16S rRNA in the 70S ribosome.
235	A0A140N7K1	Putative mono-oxygenase ydhR			6	3				Unknown	5.09	11.3
236	A0A140N7M4	ADP-ribosylation/Crystallin J1			7					Unknown	5.36	35.6			hydrolase activity [GO:0016787];metal ion binding [GO:0046872]
237	A0A140N7N2	Methionyl-tRNA formyltransferase (EC 2.1.2.9)			31	37	6	3		Cyto	5.56	34.2	cytosol [GO:0005829]		methionyl-tRNA formyltransferase activity [GO:0004479]	Attaches a formyl group to the free amino group of methionyl-tRNA(fMet). The formyl group appears to play a dual role in the initiator identity of N-formylmethionyl-tRNA by promoting its recognition by IF2 and preventing the misappropriation of this tRNA by the elongation apparatus.
238	A0A140N7Q2	Toluene tolerance family protein			5					Unknown	9.12	21.7
239	A0A140N7W3	UPF0265 protein YeeX			11					Cyto	9.3	12.8	cytosol [GO:0005829]
240	A0A140N7X2	Protein GlcG			2					Unknown	5.77	13.7
241	A0A140N802	glycerophosphodiester phosphodiesterase (EC 3.1.4.46)			15	6	5	6		Peri	5.2	38.2	periplasmic space [GO:0042597]	lipid metabolic process [GO:0006629]	glycerophosphodiester phosphodiesterase activity [GO:0008889]
242	A0A140N8F4	Probable phosphatase YcdX (EC 3.1.3.-)			11					Cyto	5.63	26.8	cytosol [GO:0005829]	bacterial-type flagellum-dependent swarming motility [GO:0071978]	phosphatase activity [GO:0016791];zinc ion binding [GO:0008270]
243	A0A140N8I2	Transcriptional regulator, DeoR family			6					Unknown	5.99	27.6			DNA binding [GO:0003677];DNA-binding transcription factor activity [GO:0003700]
244	A0A140N8Q9	Asparagine--tRNA ligase (EC 6.1.1.22) (Asparaginyl-tRNA synthetase) (AsnRS)			3					Cyto	5.17	52.6	cytoplasm [GO:0005737]	asparaginyl-tRNA aminoacylation [GO:0006421]	asparagine-tRNA ligase activity [GO:0004816];ATP binding [GO:0005524];nucleic acid binding [GO:0003676]
245	A0A140N8R1	Two component transcriptional regulator, winged helix family			3					Cyto	5.52	27.7	cytosol [GO:0005829];protein-DNA complex [GO:0032993]	regulation of DNA-templated transcription [GO:0006355]	phosphorelay response regulator activity [GO:0000156];transcription cis-regulatory region binding [GO:0000976]
246	A0A140N8S7	Cytidylate kinase (CK) (EC 2.7.4.25) (Cytidine monophosphate kinase) (CMP kinase)			10					Cyto	5.56	24.7	cytosol [GO:0005829]	nucleobase-containing small molecule interconversion [GO:0015949];phosphorylation [GO:0016310];pyrimidine nucleotide metabolic process [GO:0006220]	ATP binding [GO:0005524];CMP kinase activity [GO:0036430];dCMP kinase activity [GO:0036431]
247	A0A140N8X9	Serine hydroxymethyltransferase (SHMT) (Serine methylase) (EC 2.1.2.1)			3	3				Cyto	6.03	45.3	cytosol [GO:0005829]	folic acid metabolic process [GO:0046655];glycine biosynthetic process from serine [GO:0019264];L-serine catabolic process [GO:0006565];methylation [GO:0032259];tetrahydrofolate interconversion [GO:0035999]	cobalt ion binding [GO:0050897];glycine hydroxymethyltransferase activity [GO:0004372];methyltransferase activity [GO:0008168];pyridoxal phosphate binding [GO:0030170];serine binding [GO:0070905];zinc ion binding [GO:0008270]	Catalyzes the reversible interconversion of serine and glycine with tetrahydrofolate (THF) serving as the one-carbon carrier. This reaction serves as the major source of one-carbon groups required for the biosynthesis of purines, thymidylate, methionine, and other important biomolecules. Also exhibits THF-independent aldolase activity toward beta-hydroxyamino acids, producing glycine and aldehyde…
248	A0A140N923	Iron-sulfur cluster assembly scaffold protein IscU			3					Cyto	4.82	13.8	cytoplasm [GO:0005737]	intracellular iron ion homeostasis [GO:0006879];iron-sulfur cluster assembly [GO:0016226]	2 iron, 2 sulfur cluster binding [GO:0051537];ferrous iron binding [GO:0008198]	A scaffold on which IscS assembles Fe-S clusters. It is likely that Fe-S cluster coordination is flexible as the role of this complex is to build and then hand off Fe-S clusters.
249	A0A140N935	Peptidoglycan-binding LysM			3					Unknown	5.67	16
250	A0A140N9B6	Succinylornithine transaminase (EC 2.6.1.81) (Succinylornithine aminotransferase)			4					Unknown	5.91	43.7		arginine biosynthetic process [GO:0006526];arginine catabolic process to glutamate [GO:0019544];arginine catabolic process to succinate [GO:0019545];ornithine catabolic process [GO:0006593]	identical protein binding [GO:0042802];pyridoxal phosphate binding [GO:0030170];succinylornithine transaminase activity [GO:0043825]	Catalyzes the transamination of N(2)-succinylornithine and alpha-ketoglutarate into N(2)-succinylglutamate semialdehyde and glutamate. Can also act as an acetylornithine aminotransferase.
251	A0A140N9F0	Adenosine deaminase (EC 3.5.4.4) (Adenosine aminohydrolase)			13					Cyto	5.36	36.4	cytosol [GO:0005829]	adenosine catabolic process [GO:0006154];hypoxanthine salvage [GO:0043103];inosine biosynthetic process [GO:0046103];nucleotide metabolic process [GO:0009117];purine ribonucleoside monophosphate biosynthetic process [GO:0009168]	2'-deoxyadenosine deaminase activity [GO:0046936];adenosine deaminase activity [GO:0004000];zinc ion binding [GO:0008270]	Catalyzes the hydrolytic deamination of adenosine and 2-deoxyadenosine.
252	A0A140N9H7	ErfK/YbiS/YcfS/YnhG family protein			3					Unknown	8.56	64.6		cell wall organization [GO:0071555];peptidoglycan biosynthetic process [GO:0009252];regulation of cell shape [GO:0008360]	carboxypeptidase activity [GO:0004180];transferase activity [GO:0016740]
253	A0A140N9K4	NADH-quinone oxidoreductase subunit E (NADH dehydrogenase I subunit E) (NDH-1 subunit E)			13					Unknown	5.4	18.6	respiratory chain complex I [GO:0045271]		2 iron, 2 sulfur cluster binding [GO:0051537];metal ion binding [GO:0046872];NADH dehydrogenase activity [GO:0003954]
254	A0A140N9S8	Uncharacterized protein			10	5				Unknown	5.33	7.7
255	A0A140N9V8	Pyruvate kinase (EC 2.7.1.40)			5	2				Cyto	5.77	50.7	cytoplasm [GO:0005737]	phosphorylation [GO:0016310]	ATP binding [GO:0005524];kinase activity [GO:0016301];magnesium ion binding [GO:0000287];potassium ion binding [GO:0030955];pyruvate kinase activity [GO:0004743]
256	A0A140N9X6	RpoE-regulated lipoprotein			2	2				Unknown	4.8	17.9
257	A0A140N9Y3	Transcriptional regulator, LacI family			3					Unknown	6.2	37.5			DNA-binding transcription factor activity [GO:0003700];transcription cis-regulatory region binding [GO:0000976]
258	A0A140N9Z7	NADH-quinone oxidoreductase subunit F (EC 7.1.1.-)			17					Unknown	6.44	49.3	respiratory chain complex I [GO:0045271]		4 iron, 4 sulfur cluster binding [GO:0051539];FMN binding [GO:0010181];metal ion binding [GO:0046872];NAD binding [GO:0051287];NADH dehydrogenase (ubiquinone) activity [GO:0008137];quinone binding [GO:0048038]	NDH-1 shuttles electrons from NADH, via FMN and iron-sulfur (Fe-S) centers, to quinones in the respiratory chain.
259	A0A140NA26	Lipopolysaccharide core heptose(II)-phosphate phosphatase (EC 3.1.3.-)			3					Peri	9.28	22.2	periplasmic space [GO:0042597]	lipopolysaccharide metabolic process [GO:0008653]	phosphatase activity [GO:0016791]	Catalyzes the dephosphorylation of heptose(II) of the outer Memblipopolysaccharide core.
260	A0A140NA29	Alanine racemase (EC 5.1.1.1)			17					Cyto	6.56	38.8	cytosol [GO:0005829]	D-alanine biosynthetic process [GO:0030632]	alanine racemase activity [GO:0008784];pyridoxal phosphate binding [GO:0030170]	Catalyzes the interconversion of L-alanine and D-alanine. May also act on other amino acids. Isomerizes L-alanine to D-alanine which is then oxidized to pyruvate by DadA.
261	A0A140NA96	DJ-1 family protein			2					Cyto	5.21	20.8	cytoplasm [GO:0005737]
262	A0A140NAA1	Ribonuclease E (RNase E) (EC 3.1.26.12)			4					Cyto;Cell inn memb	5.47	118.3	cytoplasm [GO:0005737];cytoplasmic side of plasma Memb[GO:0009898]	mRNA catabolic process [GO:0006402];rRNA processing [GO:0006364];tRNA processing [GO:0008033]	magnesium ion binding [GO:0000287];ribonuclease E activity [GO:0008995];RNA endonuclease activity [GO:0004521];rRNA binding [GO:0019843];tRNA binding [GO:0000049];zinc ion binding [GO:0008270]	Endoribonuclease that plays a central role in RNA processing and decay. Required for the maturation of 5S and 16S rRNAs and the majority of tRNAs. Also involved in the degradation of most mRNAs.
263	A0A140NAA3	5-amino-6-(5-phosphoribosylamino)uracil reductase (EC 1.1.1.193) (HTP reductase)];Riboflavin biosynthesis protein RibD [Includes: Diaminohydroxyphosphoribosylaminopyrimidine deaminase (DRAP deaminase) (EC 3.5.4.26) (Riboflavin-specific deaminase)			4					Unknown	7.72	40.3		riboflavin biosynthetic process [GO:0009231]	5-amino-6-(5-phosphoribosylamino)uracil reductase activity [GO:0008703];diaminohydroxyphosphoribosylaminopyrimidine deaminase activity [GO:0008835];NADP binding [GO:0050661];zinc ion binding [GO:0008270]	Converts 2,5-diamino-6-(ribosylamino)-4(3h)-pyrimidinone 5'-phosphate into 5-amino-6-(ribosylamino)-2,4(1h,3h)-pyrimidinedione 5'-phosphate.
264	A0A140NAH0	Fructose-bisphosphate aldolase (EC 4.1.2.13)			12					Unknown	6.25	38.1			fructose-bisphosphate aldolase activity [GO:0004332]
265	A0A140NAH1	DsrE family protein			2					Cyto	5.02	12.7	cytosol [GO:0005829]
266	A0A140NAK0	Muramoyltetrapeptide carboxypeptidase (EC 3.4.17.13)			6					Unknown	6.1	33.6		proteolysis [GO:0006508]	muramoyltetrapeptide carboxypeptidase activity [GO:0106415];serine-type peptidase activity [GO:0008236]
267	A0A140NAS9	7-methyl-GTP pyrophosphatase (m(7)GTP pyrophosphatase) (EC 3.6.1.-)			14	3				Cyto	5.89	23.2	cytoplasm [GO:0005737]	nucleotide metabolic process [GO:0009117]	nucleoside triphosphate diphosphatase activity [GO:0047429]	Nucleoside triphosphate pyrophosphatase that hydrolyzes 7-methyl-GTP (m(7)GTP). May have a dual role in cell division arrest and in preventing the incorporation of modified nucleotides into cellular nucleic acids.
268	A0A140NAU5	Formate-dependent phosphoribosylglycinamide formyltransferase (EC 6.3.1.21) (5'-phosphoribosylglycinamide transformylase 2) (Formate-dependent GAR transformylase) (GAR transformylase 2) (GART 2) (Non-folate glycinamide ribonucleotide transformylase) (Phosphoribosylglycinamide formyltransferase 2)			2					Cyto	5.4	42.4	cytosol [GO:0005829]	'de novo' IMP biosynthetic process [GO:0006189]	ATP binding [GO:0005524];ligase activity [GO:0016874];lyase activity [GO:0016829];magnesium ion binding [GO:0000287];phosphoribosylglycinamide formyltransferase 2 activity [GO:0043815];phosphoribosylglycinamide formyltransferase activity [GO:0004644]	Involved in the de novo purine biosynthesis. Catalyzes the transfer of formate to 5-phospho-ribosyl-glycinamide (GAR), producing 5-phospho-ribosyl-N-formylglycinamide (FGAR). Formate is provided by PurU via hydrolysis of 10-formyl-tetrahydrofolate.
269	A0A140NAV5	Protein YceI			27					Peri	5.2	18.7	periplasmic space [GO:0042597]
270	A0A140NAX0	O-acetyl-ADP-ribose deacetylase (EC 3.1.1.106) (Regulator of RNase III activity)			6	2				Unknown	5.41	18.9		negative regulation of endoribonuclease activity [GO:0060702];purine nucleoside metabolic process [GO:0042278]	O-acetyl-ADP-ribose deacetylase activity [GO:0061463];purine nucleoside binding [GO:0001883];ribonuclease inhibitor activity [GO:0008428]	Deacetylates O-acetyl-ADP ribose to yield ADP-ribose and free acetate. Down-regulates ribonuclease 3 (RNase III) activity. Acts by interacting directly with the region of the ribonuclease that is required for dimerization/activation.
271	A0A140NB18	Curved DNA-binding protein			3					Cyto;nucleoid	6.33	34.5	cytoplasm [GO:0005737];nucleoid [GO:0009295]	chaperone cofactor-dependent protein refolding [GO:0051085];protein refolding [GO:0042026]	bent DNA binding [GO:0003681];unfolded protein binding [GO:0051082]	DNA-binding protein that preferentially recognizes a curved DNA sequence. It is probably a functional analog of DnaJ;binds native substrates and targets them for recognition by DnaK. Its activity is inhibited by the binding of CbpM;displays overlapping activities with DnaJ, but functions under different conditions, probably acting as a molecular chaperone in an adaptive response to environmental …
272	A0A140NB69	Integration host factor subunit alpha (IHF-alpha)			6					Cyto	9.34	11.4	cytosol [GO:0005829]	DNA recombination [GO:0006310];regulation of DNA-templated transcription [GO:0006355];regulation of translation [GO:0006417]	DNA binding [GO:0003677];structural constituent of chromatin [GO:0030527]	This protein is one of the two subunits of integration host factor, a specific DNA-binding protein that functions in genetic recombination as well as in transcriptional and translational control.
273	A0A140NB95	Thioredoxin/glutathione peroxidase BtuE (EC 1.11.1.24) (EC 1.11.1.9)			14	5				Unknown	4.81	20.5		response to oxidative stress [GO:0006979]	glutathione peroxidase activity [GO:0004602];thioredoxin-dependent peroxiredoxin activity [GO:0140824]	Non-specific peroxidase that can use thioredoxin or glutathione as a reducing agent.
274	A0A140NBD2	DUF1480 family protein			3					Unknown	4.47	8.8
275	A0A140NBD7	Pyridoxine/pyridoxamine 5'-phosphate oxidase (EC 1.4.3.5) (PNP/PMP oxidase) (PNPOx) (Pyridoxal 5'-phosphate synthase)			2					Unknown	9.18	25.5		pyridoxine biosynthetic process [GO:0008615]	FMN binding [GO:0010181];pyridoxamine phosphate oxidase activity [GO:0004733]	Catalyzes the oxidation of either pyridoxine 5'-phosphate (PNP) or pyridoxamine 5'-phosphate (PMP) into pyridoxal 5'-phosphate (PLP).
276	A0A140NBG3	Esterase FrsA (EC 3.1.1.1)			2					Unknown	6.47	47			carboxylesterase activity [GO:0106435]	Catalyzes the hydrolysis of esters.
277	A0A140NBG7	Fumarate hydratase class II (Fumarase C) (EC 4.2.1.2) (Aerobic fumarase) (Iron-independent fumarase)			18					Cyto	6.12	50.5	cytoplasm [GO:0005737]	fumarate metabolic process [GO:0006106];malate metabolic process [GO:0006108];tricarboxylic acid cycle [GO:0006099]	fumarate hydratase activity [GO:0004333]	Involved in the TCA cycle. Catalyzes the stereospecific interconversion of fumarate to L-malate.
278	A0A140NBI0	Inhibitor of vertebrate lysozyme			2	4				Peri	5.51	14.1	periplasmic space [GO:0042597]	negative regulation of catalytic activity [GO:0043086]
279	A0A140NBM9	Arginine N-succinyltransferase (AST) (EC 2.3.1.109) (AOST)			17					Unknown	6.02	38.5		arginine catabolic process to glutamate [GO:0019544];arginine catabolic process to succinate [GO:0019545]	arginine N-succinyltransferase activity [GO:0008791]	Catalyzes the transfer of succinyl-CoA to arginine to produce N(2)-succinylarginine.
280	A0A140NBR2	ErfK/YbiS/YcfS/YnhG family protein			7					Peri	5.6	30.9	extracellular region [GO:0005576];periplasmic space [GO:0042597]	cell wall organization [GO:0071555];peptidoglycan-protein cross-linking [GO:0018104];regulation of cell shape [GO:0008360]	peptidoglycan L,D-transpeptidase activity [GO:0071972];transferase activity [GO:0016740]
281	A0A140NBZ7	FMN dependent NADH:quinone oxidoreductase (EC 1.6.5.-) (Azo-dye reductase) (FMN-dependent NADH-azo compound oxidoreductase) (FMN-dependent NADH-azoreductase) (EC 1.7.1.17)			4					Unknown	4.82	21.6			electron transfer activity [GO:0009055];FMN binding [GO:0010181];oxidoreductase activity, acting on NAD(P)H as acceptor [GO:0016652];oxidoreductase activity, acting on NAD(P)H, quinone or similar compound as acceptor [GO:0016655]	Also exhibits azoreductase activity. Catalyzes the reductive cleavage of the azo bond in aromatic azo compounds to the corresponding amines. Quinone reductase that provides resistance to thiol-specific stress caused by electrophilic quinones.
282	A0A140NC43	Urea amidolyase related protein			5					Unknown	8.59	34.4			ATP binding [GO:0005524];hydrolase activity [GO:0016787];lyase activity [GO:0016829]
283	A0A140NC45	ABC transporter related			3	2				Unknown	4.98	59.9			ATP binding [GO:0005524];ATP hydrolysis activity [GO:0016887]
284	A0A140NC56	Purine nucleoside phosphorylase DeoD-type (PNP) (EC 2.4.2.1)			2					Cyto	5.39	25.9	cytosol [GO:0005829]	purine nucleoside catabolic process [GO:0006152]	purine-nucleoside phosphorylase activity [GO:0004731]	Catalyzes the reversible phosphorolytic breakdown of the N-glycosidic bond in the beta-(deoxy)ribonucleoside molecules, with the formation of the corresponding free purine bases and pentose-1-phosphate.
285	A0A140NCG0	Thiol peroxidase (Tpx) (EC 1.11.1.24) (Peroxiredoxin tpx) (Prx) (Thioredoxin peroxidase) (Thioredoxin-dependent peroxiredoxin)			10					Unknown	4.75	17.8			thioredoxin peroxidase activity [GO:0008379]	Thiol-specific peroxidase that catalyzes the reduction of hydrogen peroxide and organic hydroperoxides to water and alcohols, respectively. Plays a role in cell protection against oxidative stress by detoxifying peroxides.
286	A0A140NCK8	Aconitate hydratase (Aconitase) (EC 4.2.1.3)			54	7				Cyto	5.59	97.6	cytosol [GO:0005829]	citrate metabolic process [GO:0006101];tricarboxylic acid cycle [GO:0006099]	4 iron, 4 sulfur cluster binding [GO:0051539];aconitate hydratase activity [GO:0003994];iron-responsive element binding [GO:0030350];metal ion binding [GO:0046872]	Catalyzes the isomerization of citrate to isocitrate via cis-aconitate.
287	A0A140NCL5	Periplasmic trehalase (EC 3.2.1.28) (Alpha,alpha-trehalase) (Alpha,alpha-trehalose glucohydrolase)			9					Peri	5.36	60.5	periplasmic space [GO:0042597]	cellular hyperosmotic response [GO:0071474];trehalose catabolic process [GO:0005993]	alpha,alpha-trehalase activity [GO:0004555]	Provides the cells with the ability to utilize trehalose at high osmolarity by splitting it into glucose molecules that can subsequently be taken up by the phosphotransferase-mediated uptake system.
288	A0A140NCL7	Pseudouridine synthase (EC 5.4.99.-)			4					Unknown	10.03	32.7		enzyme-directed rRNA pseudouridine synthesis [GO:0000455]	23S rRNA pseudouridine(2605) synthase activity [GO:0160139];RNA binding [GO:0003723]	Responsible for synthesis of pseudouridine from uracil-2605 in 23S ribosomal RNA.
289	A0A140NCU5	6,7-dimethyl-8-ribityllumazine synthase (DMRL synthase) (LS) (Lumazine synthase) (EC 2.5.1.78)			2					Cyto	5.15	16.2	cytosol [GO:0005829];riboflavin synthase complex [GO:0009349]	riboflavin biosynthetic process [GO:0009231]	6,7-dimethyl-8-ribityllumazine synthase activity [GO:0000906]	Catalyzes the formation of 6,7-dimethyl-8-ribityllumazine by condensation of 5-amino-6-(D-ribitylamino)uracil with 3,4-dihydroxy-2-butanone 4-phosphate. This is the penultimate step in the biosynthesis of riboflavin.
290	A0A140NCV1	Uridylate kinase (UK) (EC 2.7.4.22) (Uridine monophosphate kinase) (UMP kinase) (UMPK)			36	10	2	3		Cyto	6.85	26	cytosol [GO:0005829]	'de novo' CTP biosynthetic process [GO:0044210];phosphorylation [GO:0016310];UDP biosynthetic process [GO:0006225]	ATP binding [GO:0005524];UMP kinase activity [GO:0033862]	Catalyzes the reversible phosphorylation of UMP to UDP.
291	A0A140ND07	1,6-anhydro-N-acetylmuramyl-L-alanine amidase AmpD (EC 3.5.1.28) (N-acetylmuramoyl-L-alanine amidase)			3					Cyto	5.26	20.5	cytoplasm [GO:0005737]	peptidoglycan catabolic process [GO:0009253];peptidoglycan turnover [GO:0009254]	N-acetylmuramoyl-L-alanine amidase activity [GO:0008745]
292	A0A140ND10	Peptidyl-prolyl cis-trans isomerase (PPIase) (EC 5.2.1.8)			2					Unknown	5.49	18.2		protein folding [GO:0006457];protein peptidyl-prolyl isomerization [GO:0000413]	peptidyl-prolyl cis-trans isomerase activity [GO:0003755]	PPIases accelerate the folding of proteins. It catalyzes the cis-trans isomerization of proline imidic peptide bonds in oligopeptides.
293	A0A140ND53	Ferric uptake regulator, Fur family			2					Cyto	5.97	19.3	cytosol [GO:0005829]	negative regulation of DNA-templated transcription [GO:0045892];regulation of secondary metabolite biosynthetic process [GO:1900376]	DNA-binding transcription factor activity [GO:0003700];transcription cis-regulatory region binding [GO:0000976];zinc ion binding [GO:0008270]
294	A0A140ND83	Pyridine nucleotide-disulphide oxidoreductase dimerisation region			6					Unknown	6.06	48.2			nucleotide binding [GO:0000166];oxidoreductase activity, acting on a sulfur group of donors, NAD(P) as acceptor [GO:0016668]
295	A0A140ND88	3-phosphoshikimate 1-carboxyvinyltransferase (EC 2.5.1.19) (5-enolpyruvylshikimate-3-phosphate synthase) (EPSP synthase) (EPSPS)			5	19				Cyto	5.37	46.1	cytoplasm [GO:0005737]	amino acid biosynthetic process [GO:0008652];aromatic amino acid family biosynthetic process [GO:0009073];chorismate biosynthetic process [GO:0009423]	3-phosphoshikimate 1-carboxyvinyltransferase activity [GO:0003866]	Catalyzes the transfer of the enolpyruvyl moiety of phosphoenolpyruvate (PEP) to the 5-hydroxyl of shikimate-3-phosphate (S3P) to produce enolpyruvyl shikimate-3-phosphate and inorganic phosphate.
296	A0A140NDB8	Copper resistance lipoprotein NlpE			11	2				Unknown	4.82	23.8
297	A0A140NDF8	UPF0502 protein YceH			6	2				Unknown	5	24.2
298	A0A140NDV2	Integration host factor subunit beta (IHF-beta)			10	2				Cyto	9.34	10.7	chromosome [GO:0005694];cytosol [GO:0005829]	DNA recombination [GO:0006310];regulation of DNA-templated transcription [GO:0006355];regulation of translation [GO:0006417]	DNA binding [GO:0003677];structural constituent of chromatin [GO:0030527]	This protein is one of the two subunits of integration host factor, a specific DNA-binding protein that functions in genetic recombination as well as in transcriptional and translational control.
299	A0A140NDY9	PEBP family protein			4					Unknown	5.27	17.1
300	A0A140NE13	Ferric uptake regulation protein			4					Cyto	5.68	16.8	cytosol [GO:0005829]	negative regulation of DNA-templated transcription [GO:0045892];negative regulation of siderophore biosynthetic process [GO:1900705]	DNA-binding transcription factor activity [GO:0003700];transcription cis-regulatory region binding [GO:0000976];zinc ion binding [GO:0008270]	Acts as a global negative controlling element, employing Fe(2+) as a cofactor to bind the operator of the repressed genes. Regulates the expression of several outer-Membproteins including the iron transport operon.
301	A0A140NE32	Restriction endonuclease			4					Unknown	5.55	33.6	bacterial nucleoid [GO:0043590]	DNA restriction-modification system [GO:0009307]	DNA binding [GO:0003677];restriction endodeoxyribonuclease activity [GO:0015666]
302	A0A140NE87	Single-stranded DNA-binding protein (SSB)			13					Unknown	5.44	19	nucleoid [GO:0009295]	DNA recombination [GO:0006310];DNA repair [GO:0006281];DNA replication [GO:0006260];positive regulation of helicase activity [GO:0051096]	single-stranded DNA binding [GO:0003697]	Plays an important role in DNA replication, recombination and repair. Binds to ssDNA and to an array of partner proteins to recruit them to their sites of action during DNA metabolism.
303	A0A140NEN8	Negative modulator of initiation of replication			4	2				Cyto	8.82	20.3	cytoplasm [GO:0005737]	negative regulation of DNA-templated DNA replication initiation [GO:0032297];regulation of DNA-templated transcription [GO:0006355]	sequence-specific DNA binding [GO:0043565]	Negative regulator of replication initiation, which contributes to regulation of DNA replication and ensures that replication initiation occurs exactly once per chromosome per cell cycle. Binds to pairs of hemimethylated GATC sequences in the oriC region, thus preventing assembly of replication proteins and re-initiation at newly replicated origins. Repression is relieved when the region becomes …
304	A0A140NEV5	Alkyl hydroperoxide reductase subunit F			12					Cyto	5.47	57.4	cytosol [GO:0005829]	cell redox homeostasis [GO:0045454];response to reactive oxygen species [GO:0000302]	alkyl hydroperoxide reductase activity [GO:0008785];flavin adenine dinucleotide binding [GO:0050660];NAD binding [GO:0051287];thioredoxin-disulfide reductase (NADPH) activity [GO:0004791]	Serves to protect the cell against DNA damage by alkyl hydroperoxides. It can use either NADH or NADPH as electron donor for direct reduction of redox dyes or of alkyl hydroperoxides when combined with the AhpC protein.
305	A0A140NEX4	Acetolactate synthase			5		2			Unknown	5.87	30.5
306	A0A140NF85	Glutamine amidotransferase class-II			4					Unknown	8.14	28.6		glutamine metabolic process [GO:0006541]	transferase activity [GO:0016740]
307	A0A140NFF3	Phosphoheptose isomerase (EC 5.3.1.28) (Sedoheptulose 7-phosphate isomerase)			5					Cyto	5.97	20.8	cytoplasm [GO:0005737]	D-glycero-D-manno-heptose 7-phosphate biosynthetic process [GO:2001061];lipopolysaccharide core region biosynthetic process [GO:0009244]	carbohydrate derivative binding [GO:0097367];D-sedoheptulose 7-phosphate isomerase activity [GO:0008968];zinc ion binding [GO:0008270]	Catalyzes the isomerization of sedoheptulose 7-phosphate in D-glycero-D-manno-heptose 7-phosphate.
308	A0A140NFJ7	Cof-like hydrolase			6					Unknown	5.43	29.7			magnesium ion binding [GO:0000287];phosphatase activity [GO:0016791]
309	A0A140NFM9	UDP-N-acetylglucosamine 2-epimerase (EC 5.1.3.14) (UDP-GlcNAc-2-epimerase)			23	3	2	2		Cyto	5.82	42.2	cytoplasm [GO:0005737]	enterobacterial common antigen biosynthetic process [GO:0009246]	UDP-N-acetylglucosamine 2-epimerase activity [GO:0008761]	Catalyzes the reversible epimerization at C-2 of UDP-N-acetylglucosamine (UDP-GlcNAc) and thereby provides bacteria with UDP-N-acetylmannosamine (UDP-ManNAc), the activated donor of ManNAc residues.
310	A0A140NFT4	Carbamoyl phosphate synthase small chain (EC 6.3.5.5) (Carbamoyl phosphate synthetase glutamine chain)			3					Unknown	5.91	41.4	carbamoyl-phosphate synthase complex [GO:0005951]	arginine biosynthetic process [GO:0006526];'de novo' pyrimidine nucleobase biosynthetic process [GO:0006207];'de novo' UMP biosynthetic process [GO:0044205];glutamine metabolic process [GO:0006541]	ATP binding [GO:0005524];carbamoyl-phosphate synthase (glutamine-hydrolyzing) activity [GO:0004088];glutaminase activity [GO:0004359]	Small subunit of the glutamine-dependent carbamoyl phosphate synthetase (CPSase). CPSase catalyzes the formation of carbamoyl phosphate from the ammonia moiety of glutamine, carbonate, and phosphate donated by ATP, constituting the first step of 2 biosynthetic pathways, one leading to arginine and/or urea and the other to pyrimidine nucleotides. The small subunit (glutamine amidotransferase) bind…
311	A0A140NFV3	Chaperone protein DnaK (HSP70) (Heat shock 70 kDa protein) (Heat shock protein 70)			3					Unknown	4.83	69.1			ATP binding [GO:0005524];ATP-dependent protein folding chaperone [GO:0140662];unfolded protein binding [GO:0051082]	Acts as a chaperone.
312	A0A140NG05	UPF0325 protein YaeH			20					Unknown	6.61	15.1
313	A0A140NG17	Transcriptional regulator, AraC family			4					Unknown	6.66	33.1			DNA-binding transcription factor activity [GO:0003700];sequence-specific DNA binding [GO:0043565]
314	A0A140NGF5	Helicase HerA-like C-terminal domain-containing protein			17					Unknown	5.91	54.3
315	A0A140NGG7	Small ribosomal subunit protein bS6			7					Cyto	5.22	15.2	cytosolic small ribosomal subunit [GO:0022627]	translation [GO:0006412]	small ribosomal subunit rRNA binding [GO:0070181];structural constituent of ribosome [GO:0003735]	Binds together with bS18 to 16S ribosomal RNA.
316	A0A140SS93	Carboxymethylenebutenolidase (EC 3.1.1.45)			8					Unknown	5.57	29.3			carboxymethylenebutenolidase activity [GO:0008806]
317	A0A140N763	RNA binding S1 domain protein			2					Cyto	5.92	85.1	cytosol [GO:0005829]	nucleobase-containing compound metabolic process [GO:0006139];translation [GO:0006412]	mRNA binding [GO:0003729];structural constituent of ribosome [GO:0003735]
318	A0A140NAQ0	Iron-sulfur cluster carrier protein			2					Cyto	5.85	39.9	cytosol [GO:0005829]	iron-sulfur cluster assembly [GO:0016226]	4 iron, 4 sulfur cluster binding [GO:0051539];ATP binding [GO:0005524];ATP hydrolysis activity [GO:0016887];ATP-dependent FeS chaperone activity [GO:0140663];metal ion binding [GO:0046872]	Binds and transfers iron-sulfur (Fe-S) clusters to target apoproteins. Can hydrolyze ATP.
319	A0A140NAV6	peptidase Do (EC 3.4.21.107)			2					Unknown	7.87	46.8		proteolysis [GO:0006508]	serine-type endopeptidase activity [GO:0004252]
320	A0A140N490	Glycogen synthase (EC 2.4.1.21) (Starch [bacterial glycogen] synthase)			2					Cyto	6.14	52.8	cytosol [GO:0005829]	glycogen biosynthetic process [GO:0005978]	alpha-1,4-glucan glucosyltransferase (ADP-glucose donor) activity [GO:0009011];alpha-1,4-glucan glucosyltransferase (UDP-glucose donor) activity [GO:0004373]	Synthesizes alpha-1,4-glucan chains using ADP-glucose.
321	A0A140NEV3	1-deoxy-D-xylulose-5-phosphate synthase (EC 2.2.1.7) (1-deoxyxylulose-5-phosphate synthase) (DXP synthase) (DXPS)			2					Cyto	6.16	67.6	cytosol [GO:0005829]	1-deoxy-D-xylulose 5-phosphate biosynthetic process [GO:0052865];isopentenyl diphosphate biosynthetic process, methylerythritol 4-phosphate pathway [GO:0019288];terpenoid biosynthetic process [GO:0016114];thiamine biosynthetic process [GO:0009228]	1-deoxy-D-xylulose-5-phosphate synthase activity [GO:0008661];magnesium ion binding [GO:0000287];thiamine pyrophosphate binding [GO:0030976]	Catalyzes the acyloin condensation reaction between C atoms 2 and 3 of pyruvate and glyceraldehyde 3-phosphate to yield 1-deoxy-D-xylulose-5-phosphate (DXP).
322	A0A140N901	L-fucose mutarotase (EC 5.1.3.29) (Fucose 1-epimerase) (Type-2 mutarotase)			2					Cyto	5.57	15.5	cytoplasm [GO:0005737]	fucosylation [GO:0036065];L-fucose metabolic process [GO:0042354]	D-ribose pyranase activity [GO:0062193];fucose binding [GO:0042806];L-fucose mutarotase activity [GO:0036373]	Involved in the anomeric conversion of L-fucose.
323	A0A140N258	Sulfatase			2					Cell inn memb	8.83	63.8	plasma Memb[GO:0005886]	lipid A biosynthetic process [GO:0009245];lipopolysaccharide core region biosynthetic process [GO:0009244]	phosphatidylethanolamine:Kdo2-lipid A phosphoethanolamine transferase activity [GO:0043838]
324	A0A140N7G6	DUF218 domain-containing protein			2					plasma memb	5.5	29.7	plasma Memb[GO:0005886]
325	A0A140NHP0	Branched-chain-amino-acid aminotransferase (BCAT) (EC 2.6.1.42)			2					Cyto	5.53	34.1	cytosol [GO:0005829]	aspartate biosynthetic process [GO:0006532];isoleucine biosynthetic process [GO:0009097];L-leucine biosynthetic process [GO:0009098];valine biosynthetic process [GO:0009099]	L-isoleucine transaminase activity [GO:0052656];L-leucine transaminase activity [GO:0052654];L-leucine:2-oxoglutarate aminotransferase activity [GO:0050048];L-valine transaminase activity [GO:0052655]	Acts on leucine, isoleucine and valine.
326	A0A140NBS3	Dihydrolipoyl dehydrogenase (EC 1.8.1.4)			3					Unknown	5.79	50.7			dihydrolipoyl dehydrogenase activity [GO:0004148];flavin adenine dinucleotide binding [GO:0050660]
327	A0A140N5A3	Large ribosomal subunit protein uL5			2					Cyto	9.49	20.3	cytosolic large ribosomal subunit [GO:0022625]	translation [GO:0006412]	rRNA binding [GO:0019843];structural constituent of ribosome [GO:0003735];tRNA binding [GO:0000049]	This is 1 of the proteins that bind and probably mediate the attachment of the 5S RNA into the large ribosomal subunit, where it forms part of the central protuberance. In the 70S ribosome it contacts protein S13 of the 30S subunit (bridge B1b), connecting the 2 subunits;the 5S rRNA and some of its associated proteins might help stabilize positioning of ribosome-bound tRNAs;this bridge is implica…
328	A0A140NB15	Sulfatase			2					Cell memb	8.56	59.7	plasma Memb[GO:0005886]	lipopolysaccharide core region biosynthetic process [GO:0009244]	phosphotransferase activity, phosphate group as acceptor [GO:0016776]
329	A0A140N9M2	Glutathione S-transferase domain protein			2					Unknown	5.27	24.3		glutathione metabolic process [GO:0006749];L-phenylalanine catabolic process [GO:0006559]	glutathione transferase activity [GO:0004364];maleylacetoacetate isomerase activity [GO:0016034]
330	A0A140N5E8	Phosphoglucosamine mutase (EC 5.4.2.10)			2					Cyto	5.71	47.5	cytosol [GO:0005829]	carbohydrate metabolic process [GO:0005975];peptidoglycan biosynthetic process [GO:0009252];UDP-N-acetylglucosamine biosynthetic process [GO:0006048]	magnesium ion binding [GO:0000287];phosphoglucosamine mutase activity [GO:0008966];phosphomannomutase activity [GO:0004615]	Catalyzes the conversion of glucosamine-6-phosphate to glucosamine-1-phosphate.
331	A0A140N548	Small ribosomal subunit protein uS4				3		3		Unknown	10.05	23.5	small ribosomal subunit [GO:0015935]	ribosomal small subunit biogenesis [GO:0042274];translation [GO:0006412]	rRNA binding [GO:0019843];structural constituent of ribosome [GO:0003735]	One of the primary rRNA binding proteins, it binds directly to 16S rRNA where it nucleates assembly of the body of the 30S subunit. With S5 and S12 plays an important role in translational accuracy.
332	A0A140N8B4	Small ribosomal subunit protein bS21				3				Unknown	11.15	8.5	ribonucleoprotein complex [GO:1990904];ribosome [GO:0005840]	translation [GO:0006412]	structural constituent of ribosome [GO:0003735]
333	A0A140N8S3	N(4)-acetylcytidine amidohydrolase (ac4C amidohydrolase) (EC 3.5.1.135)				9				Cyto	4.57	11.9	cytosol [GO:0005829]		hydrolase activity, acting on carbon-nitrogen (but not peptide) bonds, in linear amidines [GO:0016813]	Catalyzes the hydrolysis of N(4)-acetylcytidine (ac4C).
334	A0A140N8X8	VOC family protein				3				Cyto	5.33	21.2	cytosol [GO:0005829]
335	A0A140N916	Uncharacterized protein				3				Unknown	4.71	12.4
336	A0A140NB17	8-oxo-dGTP diphosphatase (EC 3.6.1.55) (7,8-dihydro-8-oxoguanine-triphosphatase) (Mutator protein MutT) (dGTP pyrophosphohydrolase)				2				Unknown	5.01	14.9		DNA repair [GO:0006281];DNA replication [GO:0006260]	8-oxo-7,8-dihydrodeoxyguanosine triphosphate pyrophosphatase activity [GO:0035539];8-oxo-7,8-dihydroguanosine triphosphate pyrophosphatase activity [GO:0008413];8-oxo-dGDP phosphatase activity [GO:0044715];8-oxo-GDP phosphatase activity [GO:0044716];metal ion binding [GO:0046872]
337	A0A140ND46	Dihydroorotase (DHOase) (EC 3.5.2.3)				3				Cyto	5.77	38.8	cytosol [GO:0005829]	'de novo' pyrimidine nucleobase biosynthetic process [GO:0006207];'de novo' UMP biosynthetic process [GO:0044205]	dihydroorotase activity [GO:0004151];zinc ion binding [GO:0008270]	Catalyzes the reversible cyclization of carbamoyl aspartate to dihydroorotate.
338	A0A140NF24	DNA-binding protein HU-alpha (HU-2) (NS2)				3				Cyto	9.57	9.5	cytosol [GO:0005829]		DNA binding [GO:0003677];structural constituent of chromatin [GO:0030527]	Histone-like DNA-binding protein which is capable of wrapping DNA to stabilize it, and thus to prevent its denaturation under extreme environmental conditions.
339	A0A140NFG0	Ribonuclease H (RNase H) (EC 3.1.26.4)				2				Cyto	8.43	17.6	cytoplasm [GO:0005737]	DNA replication, removal of RNA primer [GO:0043137]	magnesium ion binding [GO:0000287];nucleic acid binding [GO:0003676];RNA-DNA hybrid ribonuclease activity [GO:0004523]	Endonuclease that specifically degrades the RNA of RNA-DNA hybrids.
340	A0A140NFP9	Aconitate hydratase B (EC 4.2.1.3) (EC 4.2.1.99) (2-methylisocitrate dehydratase)				3		2		Cyto	5.24	93.5	cytosol [GO:0005829]	propionate catabolic process, 2-methylcitrate cycle [GO:0019629];tricarboxylic acid cycle [GO:0006099]	2-methylisocitrate dehydratase activity [GO:0047456];4 iron, 4 sulfur cluster binding [GO:0051539];aconitate hydratase activity [GO:0003994];metal ion binding [GO:0046872];RNA binding [GO:0003723]
341	A0A140NH27	DNA-directed RNA polymerase subunit beta' (RNAP subunit beta') (EC 2.7.7.6) (RNA polymerase subunit beta') (Transcriptase subunit beta')				2		3		Unknown	6.67	155.2	DNA-directed RNA polymerase complex [GO:0000428]	DNA-templated transcription [GO:0006351]	DNA binding [GO:0003677];DNA-directed 5'-3' RNA polymerase activity [GO:0003899];magnesium ion binding [GO:0000287];zinc ion binding [GO:0008270]	DNA-dependent RNA polymerase catalyzes the transcription of DNA into RNA using the four ribonucleoside triphosphates as substrates.
342	A0A140NHS0	ATP synthase subunit beta (EC 7.1.2.2) (ATP synthase F1 sector subunit beta) (F-ATPase subunit beta)				3	5	5		Cell inn memb	4.9	50.3	plasma Memb[GO:0005886];proton-transporting ATP synthase complex, catalytic core F(1) [GO:0045261]		ATP binding [GO:0005524];ATP hydrolysis activity [GO:0016887];proton-transporting ATP synthase activity, rotational mechanism [GO:0046933];proton-transporting ATPase activity, rotational mechanism [GO:0046961]	Produces ATP from ADP in the presence of a proton gradient across the membrane. The catalytic sites are hosted primarily by the beta subunits.
343	A0A140N8E1	Phosphoglycerate kinase (EC 2.7.2.3)				2				Cyto	5.08	41.1	cytosol [GO:0005829]	gluconeogenesis [GO:0006094];glycolytic process [GO:0006096];phosphorylation [GO:0016310]	ADP binding [GO:0043531];ATP binding [GO:0005524];phosphoglycerate kinase activity [GO:0004618]
344	A0A140N5B7	Iron-binding protein IscA (Iron-sulfur cluster assembly protein)				2				Cyto	4.75	11.6	cytosol [GO:0005829]	iron-sulfur cluster assembly [GO:0016226];protein maturation by iron-sulfur cluster transfer [GO:0097428]	2 iron, 2 sulfur cluster binding [GO:0051537];iron ion binding [GO:0005506]	Is able to transfer iron-sulfur clusters to apo-ferredoxin. Multiple cycles of [2Fe2S] cluster formation and transfer are observed, suggesting that IscA acts catalytically. Recruits intracellular free iron so as to provide iron for the assembly of transient iron-sulfur cluster in IscU in the presence of IscS, L-cysteine and the thioredoxin reductase system TrxA/TrxB.
345	A0A140NAR5	Ribosome-binding ATPase YchF				2				Cyto	4.83	39.7	cytoplasm [GO:0005737]		ATP binding [GO:0005524];ATP hydrolysis activity [GO:0016887];GTP binding [GO:0005525];ribosomal large subunit binding [GO:0043023]	ATPase that binds to both the 70S ribosome and the 50S ribosomal subunit in a nucleotide-independent manner.
346	A0A140N2U0	DNA-directed RNA polymerase subunit alpha (RNAP subunit alpha) (EC 2.7.7.6) (RNA polymerase subunit alpha) (Transcriptase subunit alpha)					5	4		Cyto	4.97	36.5	cytoplasm [GO:0005737];DNA-directed RNA polymerase complex [GO:0000428]	DNA-templated transcription [GO:0006351]	DNA binding [GO:0003677];DNA-directed 5'-3' RNA polymerase activity [GO:0003899];protein dimerization activity [GO:0046983]	DNA-dependent RNA polymerase catalyzes the transcription of DNA into RNA using the four ribonucleoside triphosphates as substrates.
347	A0A140N4K1	Small ribosomal subunit protein uS3					6	4		Cyto	10.27	26	cytosolic small ribosomal subunit [GO:0022627]	translation [GO:0006412]	mRNA binding [GO:0003729];rRNA binding [GO:0019843];structural constituent of ribosome [GO:0003735]	Binds the lower part of the 30S subunit head. Binds mRNA in the 70S ribosome, positioning it for translation.
348	A0A140NA80	Succinate dehydrogenase flavoprotein subunit (EC 1.3.5.1)					4	3		Cell inn memb;Cyto	5.85	64.4	plasma Memb[GO:0005886]	anaerobic respiration [GO:0009061];electron transport chain [GO:0022900];tricarboxylic acid cycle [GO:0006099]	electron transfer activity [GO:0009055];flavin adenine dinucleotide binding [GO:0050660];succinate dehydrogenase (quinone) activity [GO:0008177]	Two distinct, membrane-bound, FAD-containing enzymes are responsible for the catalysis of fumarate and succinate interconversion;the fumarate reductase is used in anaerobic growth, and the succinate dehydrogenase is used in aerobic growth.
349	A0A140NF10	Dihydroxy-acid dehydratase (DAD) (EC 4.2.1.9)					8	4		Cyto	5.67	65.6	cytosol [GO:0005829]	isoleucine biosynthetic process [GO:0009097];valine biosynthetic process [GO:0009099]	2 iron, 2 sulfur cluster binding [GO:0051537];dihydroxy-acid dehydratase activity [GO:0004160];magnesium ion binding [GO:0000287]	Functions in the biosynthesis of branched-chain amino acids. Catalyzes the dehydration of (2R,3R)-2,3-dihydroxy-3-methylpentanoate (2,3-dihydroxy-3-methylvalerate) into 2-oxo-3-methylpentanoate (2-oxo-3-methylvalerate) and of (2R)-2,3-dihydroxy-3-methylbutanoate (2,3-dihydroxyisovalerate) into 2-oxo-3-methylbutanoate (2-oxoisovalerate), the penultimate precursor to L-isoleucine and L-valine, resp…
350	A0A140NHC7	Large ribosomal subunit assembly factor BipA (EC 3.6.5.-) (GTP-binding protein BipA)					2			Cyto	5.15	67.4	cytosol [GO:0005829];ribonucleoprotein complex [GO:1990904]	ribosomal large subunit assembly [GO:0000027]	GTP binding [GO:0005525];GTPase activity [GO:0003924];guanosine tetraphosphate binding [GO:0097216];ribosome binding [GO:0043022];rRNA binding [GO:0019843];tRNA binding [GO:0000049]	A 50S ribosomal subunit assembly protein with GTPase activity, required for 50S subunit assembly at low temperatures, may also play a role in translation. Binds GTP and analogs. Binds the 70S ribosome between the 30S and 50S subunits, in a similar position as ribosome-bound EF-G;it contacts a number of ribosomal proteins, both rRNAs and the A-site tRNA.
351	A0A140SS80	DNA-directed RNA polymerase subunit beta (RNAP subunit beta) (EC 2.7.7.6) (RNA polymerase subunit beta) (Transcriptase subunit beta)					5	4		Unknown	5.14	150.6	DNA-directed RNA polymerase complex [GO:0000428]	DNA-templated transcription [GO:0006351]	DNA binding [GO:0003677];DNA-directed 5'-3' RNA polymerase activity [GO:0003899];ribonucleoside binding [GO:0032549]	DNA-dependent RNA polymerase catalyzes the transcription of DNA into RNA using the four ribonucleoside triphosphates as substrates.
352	A0A140N6Z9	Small ribosomal subunit protein uS5					2			Cyto	10.23	17.5	cytoplasm [GO:0005737];small ribosomal subunit [GO:0015935]	translation [GO:0006412]	rRNA binding [GO:0019843];structural constituent of ribosome [GO:0003735]	Located at the back of the 30S subunit body where it stabilizes the conformation of the head with respect to the body. With S4 and S12 plays an important role in translational accuracy.
353	A0A140N9G2	Succinate--CoA ligase [ADP-forming] subunit alpha (EC 6.2.1.5) (Succinyl-CoA synthetase subunit alpha) (SCS-alpha)						2		Unknown	6.32	29.8	succinate-CoA ligase complex (ADP-forming) [GO:0009361]	tricarboxylic acid cycle [GO:0006099]	nucleotide binding [GO:0000166];succinate-CoA ligase (ADP-forming) activity [GO:0004775];succinate-CoA ligase (GDP-forming) activity [GO:0004776]	Succinyl-CoA synthetase functions in the citric acid cycle (TCA), coupling the hydrolysis of succinyl-CoA to the synthesis of either ATP or GTP and thus represents the only step of substrate-level phosphorylation in the TCA. The alpha subunit of the enzyme binds the substrates coenzyme A and phosphate, while succinate binding and nucleotide specificity is provided by the beta subunit.
		Total peptide count	6647	7795	13247	8167	5433	5129	5357
		Total HCP peptide count	2784	3984	10828	4541	1479	1321	1564
		% HCP	41.8836	51.1097	81.7393	55.6018	27.2225	25.7555	29.1954
		% L-ASNase 2	58.1164	48.8903	18.2607	44.3982	72.7775	74.2445	70.8046
